# Supplementary material for: Health status outcomes after spontaneous coronary artery dissection and comparison with other acute myocardial infarction: The VIRGO experience
Source: PLoS One. 2022 Mar 23;17(3):e0265624. doi: 10.1371/journal.pone.0265624 (PMC8942215; doi:10.1371/journal.pone.0265624)
Supplement: S1 Data — (XLSX) [file pone.0265624.s009.xlsx]

## Sheet: Baseline
Pt. no.	SCAD	Sex	EQ5D Index Score-BASELINE	EQ5D visual analogue scale-BASELINE	NEMC PHYSICAL HEALTH T-SCORE - SF12-BASELINE	NEMC MENTAL HEALTH T-SCORE - SF12-BASELINE	SAQ: Physical Limitation-BASELINE	SAQ: Anginal Frequency-BASELINE	SAQ: Treatment Satisfaction-BASELINE	SAQ: Disease Perception-BASELINE
1	0	2	76.5148	60	50.8688	45.8648	100	100	81.25	75
2	0	2	82.7109	75	43.5053	32.1254	50	50	100	66.6667
3	0	1	52.6648	45	16.6693	41.0686	19.4444	40	100	8.33333
4	0	2	100	80	56.6769	52.8761	97.2222	90	100	75
5	0	2	76.7599	60	36.0539	44.6013	13.8889	80	100	41.6667
6	0	1	100	90	48.3309	56.6421	93.0556	100	100	91.6667
7	0	2	68.8625	60	27.3326	51.6937	44.4444	30	100	25
8	0	2	76.7599	50	50.3689	37.2847	100	100	81.25	50
9	0	1	74.848	85	29.4956	61.8102	55.5556	80	100	66.6667
10	1	2	100	75	43.5233	49.444	61.1111	80	100	83.3333
11	0	2	83.2956	70	56.1469	57.1624	100	80	68.75	41.6667
12	0	2	61.9319	40	24.0696	65.798	100	100	93.75	75
13	0	2	100	20	42.7794	54.9772	100	100	100	33.3333
14	0	1	46.2899	60	53.5328	54.6178	100	90	87.5	100
15	0	2	20.361	75	38.3977	27.4427	100	90	81.25	8.33333
16	0	1	100	50	40.1097	60.5338	100	70	100	33.3333
17	0	2	31.0709	30	54.802	54.3703	91.6667	100	87.5	16.6667
18	0	1	100	80	46.9518	59.7793	100	100	100	83.3333
19	0	2	84.3777	90	57.7817	56.5692	100	90	93.75	41.6667
20	0	2	44.6271	50	26.8472	41.9609	50	50	75	75
21	0	1	46.2899	80	57.0259	46.8022	100	100	100	91.6667
22	0	2	84.3163	97	48.1395	41.5404	83.3333	70	81.25	91.6667
23	0	2	79.9794	65	24.668	64.646	91.6667	0	75	66.6667
24	0	2	79.9794	50	38.3662	46.9163	100	70	100	66.6667
25	0	1	100	95	41.3124	59.4479	88.8889	70	93.75	66.6667
26	0	2	18.6464	40	53.1673	54.9635	100	80	75	16.6667
27	0	2	82.7109	50	35.5221	45.8156	88.8889	60	93.75	33.3333
28	0	1	100	100	54.8016	60.1238	100	100	93.75	91.6667
29	0	2	84.3777	50	42.9149	53.4401	100	80	87.5	58.3333
30	0	1	79.4474	40	24.2571	49.7305	100	90	81.25	50
31	0	2	100	75	56.9317	46.6136	100	80	75	83.3333
32	0	2	100	79	35.6163	51.1015	91.6667	50	93.75	58.3333
33	0	1	100	60	39.7564	30.6946	80.5556	60	93.75	83.3333
34	0	2	57.5337	35	35.9935	56.5325	75	60	81.25	91.6667
35	0	1	52.8676	50	32.277	61.4464	33.3333	10	100	58.3333
36	1	2	100	80			55.5556	70	68.75	41.6667
37	0	2	34.9509	70	46.0009	46.32	88.8889	90	81.25	66.6667
38	0	1	74.848	90	57.2208	54.7353	100	100	100	91.6667
39	0	1	100	70	61.2385	42.9486	100	100	93.75	100
40	0	2	60.9112	90	35.8887	57.7729	100	100	100	75
41	0	2	39.6968	25	35.8048	43.742	61.1111	70	0	41.6667
42	0	2	68.8625	40	22.1009	53.4878	62.5	60	93.75	33.3333
43	0	2	100	95	35.376	58.5562	47.2222	10	50	41.6667
44	0	2	70.7744	65	39.8036	26.5072	44.4444	80	50	25
45	0	1	70.7744	30	45.8175	32.7059	100	100	100	75
46	0	2	58.9993	90	33.8926	67.5307	100	90	100	75
47	0	2	83.2956	70	51.7902	31.6094	52.7778	70	93.75	58.3333
48	0	2	100	80	54.5125	52.0021	100	100	100	100
49	0	1	76.7599	40	37.4093	46.1356	83.3333	90	100	41.6667
50	0	2	84.3777	90	55.0911	62.4919	100	90	100	58.3333
51	0	2	74.848	80	24.7284	31.021	16.6667	0	87.5	41.6667
52	0	1	86.027	75	22.5645	40.4708	47.2222	70	93.75	50
53	0	2	86.027	90	41.8349	34.9198	44.4444	60	100	8.33333
54	0	2	76.7599	60	40.1821	32.8338	65.2778	80	75	33.3333
55	0	1	83.2956	45	46.2559	45.9551	88.8889	70	100	75
56	0	2	82.7109	75	48.8628	61.1133	88.8889	100	100	83.3333
57	0	2	79.4474	100	32.0032	63.2546	61.1111	100	100	83.3333
58	0	1	86.027	80	37.3252	51.8519	69.4444	80	93.75	66.6667
59	0	2	100	100	24.6011	72.7385	80.5556	100	93.75	100
60	0	2	84.3777	70	53.561	48.0548	100	50	75	33.3333
61	0	1	84.3777	70	49.6801	56.1912	94.4444	100	100	41.6667
62	0	2	100	100	49.2819	60.5706	100	100	100	100
63	0	2	30.7786	60	26.4962	39.2209	44.4444	60	100	58.3333
64	0	1	79.9794	70	54.7683	42.2505	75	100	50	50
65	0	2	59.7189	50	12.6025	56.4137	83.3333	90	100	91.6667
66	0	2	33.1408	70	42.3624	51.5877	77.7778	80	100	50
67	0	1	84.3777	60	35.6459	61.4233	91.6667	100	100	75
68	0	2	77.7806	75	31.8367	54.6561	86.1111	90	100	58.3333
69	0	2	100	60	55.8574	54.7942	77.7778	100	100	41.6667
70	0	2	79.9794	50	39.6973	41.4428	72.2222	100	62.5	25
71	0	1	82.7109	90	27.4255	56.084	72.2222	60	100	41.6667
72	0	2	54.9812	60	46.1387	26.9223	72.2222	90	100	58.3333
73	0	2	100	85			97.2222	100	100	50
74	0	1	100	40	55.0911	62.4919	91.6667	100	100	66.6667
75	0	2	70.7744	3	34.6333	22.2147	25	100	100	41.6667
76	0	2	84.3777	50	40.2878	45.539	63.8889	100	100	66.6667
77	0	2	76.7599	50	32.3501	36.9092	52.7778	60	100	25
78	0	1	82.7109	80	45.6397	62.4207	86.1111	80	100	50
79	0	2	76.7599	40	40.8441	34.4129	100	70	93.75	41.6667
80	0	1	26.3045	30	19.5436	37.0355	36.1111	80	81.25	41.6667
81	0	2	79.9794	80	52.1237	39.6088	100	100	100	100
82	0	2	82.7109	85	53.2916	37.2449	100	60	93.75	58.3333
83	1	2	81.6288	80	54.802	54.3703	86.1111	100	100	50
84	0	1	100	75	53.6088	51.9039	83.3333	100	100	91.6667
85	0	2	84.3777	70	57.8683	36.5159		100	81.25	66.6667
86	0	2	84.3777	80	57.9065	33.0971	100	100	93.75	66.6667
87	0	1	100	95	55.7256	34.5127	100	100	100	58.3333
88	0	2	50.7529	50	57.216	52.2738	100	70	100	75
89	0	2	100	100	50.5101	60.6916	100	100	100	50
90	0	2	84.3777	80	60.5597	26.9786	100	90	100	91.6667
91	0	1	100	75	55.4642	38.6819	100	100	100	83.3333
92	0	2	100	70	31.8378	62.6248	83.3333	100	100	50
93	0	1	100	80	55.2714	50.5011	97.2222	100	81.25	66.6667
94	0	2	100	95	55.8574	54.7942	100	100
95	0	2	84.3777	40	60.3055	33.9046	100	100	81.25	41.6667
96	0	1	59.7189	60	38.6563	36.2719	25	80	62.5	41.6667
97	0	2	100	75	40.3638	47.866	86.1111	80	81.25	41.6667
98	0	2	100	65	58.5606	49.1683	100	100	100	66.6667
99	0	1	77.7806	90	30.6538	55.0428	88.8889	100	100	66.6667
100	0	1	79.9794	80	50.2212	58.4676	100	80	62.5	41.6667
101	0	2	100	75	48.8036	52.7959	100	50	100	91.6667
102	0	2	100	90	48.4871	25.1023	88.8889	100	100	66.6667
103	0	2	59.7189	80	51.1077	36.4195	66.6667	70	100	66.6667
104	0	2	76.1313	75	56.5213	42.1776	97.2222	70	87.5	75
105	0	1	0	60	41.2233	24.9043	83.3333	100	37.5	33.3333
106	0	1	100	78	53.1494	48.4278	100	100	100	66.6667
107	0	2	81.6288	60	29.5666	56.5096	100	70	68.75	25
108	0	2	84.3777	85	56.1473	51.4089	100	100	100	83.3333
109	0	1	82.7109	60	34.8614	32.7482	100	100	100	50
110	0	2	43.5449	25	26.086	37.6064	100	40	56.25	0
111	0	2	76.7599	60	37.5995	54.4658	86.1111	90	100	25
112	0	1	100	85	52.9107	58.1541	91.6667	90	100	91.6667
113	0	2	79.9794	50	33.1815	42.1754	80.5556	80	100	100
114	0	2	100	85	38.9952	47.4582	22.2222	20	100	50
115	0	1	36.4589	60	45.3744	37.2755	100	50	81.25	58.3333
116	0	2	76.7599	70	51.3211	31.8454	100	50	87.5	66.6667
117	0	2	67.8418	50	44.5652	37.969	83.3333	60	81.25	58.3333
118	0	2	76.7599	40	51.8476	25.9053	100	90	100	83.3333
119	0	1	86.027	80	47.0479	56.4297	95.8333	80	93.75	66.6667
120	0	2	52.4197	40	31.8955	25.237	50	50	100	41.6667
121	0	1	62.5741	75	40.6233	61.4578	100	90	93.75	58.3333
122	0	2	49.7322	20	49.2359	37.3032	30.5556	50	100	8.33333
123	0	2	41.8206	50	48.5016	30.1657	100	90	81.25	33.3333
124	0	1	59.2445	40	52.8676	35.1705	100	90	100	83.3333
125	1	2	61.9319	25	25.3059	34.0615	100	80	100	66.6667
126	0	2	62.5741	50	50.8705	53.9776	16.6667	90	100	66.6667
127	0	2	52.6648	50	17.0964	57.1303	13.8889	80	100	66.6667
128	0	2	61.9319	55	20.7974	57.5071	69.4444	70	100	58.3333
129	0	1	62.5741	50	61.7866	41.5648	100	90	100	50
130	0	2	57.5337	30	44.6582	35.2298	62.5	80	87.5	58.3333
131	0	1	62.5741	50	45.6059	21.1648	41.6667	60	100	66.6667
132	0	2	62.5741	70	57.761	57.0607	100	80	75	83.3333
133	0	1	62.5741	60	50.4425	45.9829	87.5	90	93.75	66.6667
134	0	2	52.6648	80	51.3392	34.7479	77.7778	60	93.75	33.3333
135	0	2	60.9112	75	50.0823	31.3853	100	90	100	41.6667
136	0	2	62.5741	80	56.1469	57.1624	100	80	100	83.3333
137	0	1	50.7529	50	29.0233	49.5416	66.6667	70	87.5	50
138	0	2	56.513	75	35.0986	39.0043	94.4444	80	75	50
139	0	1	58.9993	50	29.0643	49.0478	100	90	93.75	50
140	0	2	56.513	40	50.3528	41.8804	100	90	100	33.3333
141	0	2	49.7322	50	25.0767	19.7621	38.8889	60	93.75	25
142	0	1	59.2445	75	51.2763	52.9939	100	100	100	75
143	0	2	70.7744	60	46.6029	48.4603	88.8889	90	68.75	50
144	0	2	62.5741	70	53.8471	39.394	0	90	100	75
145	0	1	60.9112	75	38.8828	56.0858	97.2222	90	100	91.6667
146	0	2	59.2005	50	32.9524	22.8351	41.6667	50	100	75
147	0	2	59.2445	60	48.7071	49.6145	63.8889	70	100	58.3333
148	0	2	52.6648	77	25.7733	44.388	41.6667	40	81.25	58.3333
149	0	1	60.9112	55	49.6476	50.5646	100	90	93.75	66.6667
150	0	2	61.9319	50	12.4359	41.9176	16.6667	60	100	50
151	0	1	62.5741	75	24.7646	36.826	30.5556	80	100	58.3333
152	0	1	59.2445	70	53.4568	57.3317	100	90	100	83.3333
153	0	2	100	75	51.8644	43.8915	100	100	87.5	66.6667
154	0	2	43.7467	80	31.7017	45.5862	97.2222	80	75	50
155	0	1	76.7599	50	41.3286	57.8709	97.2222	70	81.25	58.3333
156	0	2	33.1408	50	29.6073	51.1793	47.2222	80	31.25	25
157	0	2	84.3777	75			91.6667	80	100	50
158	0	2	37.8032	80	23.3831	33.9824	66.6667	80	100	33.3333
159	0	2	100	100	49.6749	53.3924	100	80	100	91.6667
160	0	2	49.7322	60	26.3184	51.5763	58.3333	50	87.5	16.6667
161	0	1	86.027	60			100	100	100	50
162	0	1	100	75	51.282	55.7248	100	100	100	66.6667
163	0	2	52.6648	50	27.0613	47.1871	41.6667	60	100	8.33333
164	0	2	54.3391	50	35.2534	45.4552	83.3333	80	81.25	33.3333
165	0	1	43.7467	85	26.0061	57.7017	100	100	87.5	33.3333
166	0	2	76.7599	50	50.4769	61.0117	100	90	62.5	75
167	0	1	100	90	25.9685	56.0984	66.6667	70	100	41.6667
168	0	2	79.9794	60	41.655	41.6765	75	90	100	100
169	0	1	100	80	56.1469	57.1624	100	100	100	83.3333
170	0	2	68.8625	65	24.8924	40.8934	12.5	50	81.25	16.6667
171	0	2	37.7848	25	14.0547	44.2775	100	40	25	8.33333
172	0	1	70.7744	49	40.4538	51.3538	52.7778	50	68.75	33.3333
173	0	2	10.2294	10	37.7044	27.8709	36.1111	80	81.25	58.3333
174	0	2	46.2899	60	29.2826	50.9747	47.2222	20	56.25	25
175	0	2	0	75	36.3303	54.7133	100	70	81.25	41.6667
176	0	1	83.2956	50	59.3146	35.4202	100	80	100	41.6667
177	0	2	100	65			100	100	100	58.3333
178	1	2	82.6669	80	53.1029	39.7697	94.4444	100	75	41.6667
179	0	1	100	60	55.3128	44.2538	97.2222	100	100	58.3333
180	0	2	84.3777	60	44.0363	45.183	69.4444	50	87.5	16.6667
181	1	2	100	80	55.3913	47.5208	100	100	100	91.6667
182	1	2	79.9794	75	47.3637	55.7731	100	100	62.5	58.3333
183	1	2	84.3777	70	47.9113	57.1659	100	100	93.75	66.6667
184	0	2	100	75	51.8221	58.0503	100	100	100	41.6667
185	0	1	100	80	62.0863	50.5448	100	100	87.5	66.6667
186	0	1	84.3777	85	62.5812	43.3813	100	100	100	83.3333
187	0	2	100	60	49.6906	57.5688	94.4444	90	87.5	50
188	0	1	100	90	57.4922	54.201	100	100	100	83.3333
189	0	2	46.2899	50	39.6924	58.1758	100	80	87.5	50
190	1	2	100	65	36.7217	67.2343	100	90	100	75
191	0	1	84.3777	87	66.6261	33.7156	100	100		100
192	0	2	100	100	42.3572	30.2002	91.6667	100	87.5	66.6667
193	0	2	84.3777	80	50.4859	34.077	100	100	100	83.3333
194	0	1	82.7109	65	49.8147	59.3072	100	90	100	58.3333
195	0	1	84.3777	50	58.6155	36.8454	100	100	100	41.6667
196	1	2	82.7109	70	55.042	42.5308	100	100	100	66.6667
197	0	1	86.027	75	50.2212	58.4676	58.3333	70	100	50
198	0	2	84.3777	80	48.0453	53.9329	88.8889	100	81.25	33.3333
199	0	1	79.9794	60	52.8991	46.4757	100	100	75	50
200	0	2	100	90	46.1649	56.1924	97.2222	100	100	50
201	0	2	79.9794	75	53.711	50.4058	100	70	100	50
202	0	2	76.1313				91.6667	80	100	33.3333
203	0	2	100	98	46.566	60.1273	100	100	100	100
204	0	1	39.6968	70	23.8979	61.7738	54.1667	10	87.5	8.33333
205	0	2	100	80	56.1469	57.1624	100	90	100	91.6667
206	0	2	70.7744	50	22.2668	40.3047	58.3333	60	93.75	33.3333
207	0	2	79.9794	75	40.5752	9.95725	100	100	100	91.6667
208	0	1	44.5656	60	36.5551	38.8415	83.3333	90	100	83.3333
209	0	2	84.3777	50	53.9391	42.2641	87.5	70	100	66.6667
210	0	2	54.9812	50	42.7684	36.1879	86.1111	90	100	83.3333
211	0	1	100	95			100	100	100	100
212	0	2	79.9794	60	55.2099	39.1909	100	100	100	83.3333
213	0	1	100	90	54.5247	58.0525	88.8889	70	100	75
214	0	2	100	80	31.9035	45.3433	72.2222	60	100	50
215	0	2	100	50	42.5233	52.4144	88.8889	100	100	91.6667
216	0	1	100	75	54.802	54.3703	95.8333	100	100	91.6667
217	0	2	81.6288	90	44.6315	49.5267	91.6667	60	87.5	66.6667
218	0	2	70.7744	50	34.4871	39.9962	75	70	100	66.6667
219	0	1	84.3777	75	61.6508	30.9432	100	100	100	91.6667
220	0	2	0	90	50.8653	29.7385	69.4444	90	100	58.3333
221	0	2	84.3777	100	64.7155	34.1121	100	90	100	100
222	1	2	76.7599	20	61.3553	31.7228	72.2222	80	68.75	41.6667
223	0	1	84.3777	90	55.1743	42.0671	97.2222	80	87.5	83.3333
224	0	2	46.2879	55	35.7465	28.5404	33.3333	20	87.5	33.3333
225	0	2	100	75	49.813	51.1944	100	100	100	87.5
226	0	1	84.3777	85	59.0525	35.2983	100	70	87.5	91.6667
227	0	2	100	70	53.7463	59.6999	100	100	93.75	66.6667
228	0	2	100	65	42.3635	54.5155	100	100	100	83.3333
229	0	1	44.2315	90			75	100	100	75
230	0	2	100	70	44.1243	57.7693	84.7222	70	100	50
231	0	2	70.7744	50	36.7254	41.4135	63.8889	80	87.5	41.6667
232	0	1	59.7189	50	30.8872	39.3646	48.6111	100	100	66.6667
233	0	2	76.7599	45			47.2222	60	100	50
234	0	2	81.0001	100	25.7709	36.2867	79.1667	60	100	8.33333
235	0	1	85.3984	70	42.723	57.1923	72.2222	70	87.5	83.3333
236	0	2	83.2956	85	40.6367	26.3083	66.6667	60	100	66.6667
237	0	2	52.6648	50	46.113	41.1701	61.1111	70	100	83.3333
238	0	1	20.361	30	22.3256	31.1992	30.5556	90	100	50
239	0	2	59.7189	80	45.6803	39.4743	88.8889	80	87.5	16.6667
240	0	2	100	50	54.802	54.3703	100	100	87.5	100
241	0	2	81.6288	90	53.7536	47.8866	91.6667	100	75	50
242	0	2	68.8625	75	44.8415	29.2387	44.4444	100	93.75	50
243	0	1	77.5355	30	17.292	65.7268	25	20	100	50
244	0	1	37.8032	25	30.0465	40.1173	40.2778	50	62.5	33.3333
245	0	2	100	50	56.7052	62.3903	100	100	100	100
246	0	2	86.027	100	37.8849	21.7776	34.7222	100	87.5	16.6667
247	0	1	100	50	46.4423	52.6356	100	100	100	100
248	0	2	46.7214	70			79.1667	80	100	33.3333
249	0	2	100	95	53.4568	57.3317	100	100	75	50
250	0	1	84.3777	50	50.5976	57.3376	100	100	93.75	58.3333
251	0	2	74.2193	75	17.8891	47.4355	30.5556	50	100	8.33333
252	0	2	70.5293	75	29.7491	50.2186	38.8889	100	81.25	41.6667
253	0	1	76.7599	60	36.1132	29.7423	72.2222	90	100	25
254	0	2	84.3777	80	57.2208	54.7353	100	100	100	75
255	0	2	84.3777	50	54.9095	38.9227	100	80	93.75	83.3333
256	0	1	83.2956	30	43.1271	39.5587	77.7778	20	81.25	50
257	0	2	84.3777	95	47.2987	44.0913	58.3333	100	100	50
258	0	2	100	80	49.9186	55.7837	63.8889	70	100	33.3333
259	0	2	76.7599	80	40.4712	40.9554	69.4444	50	81.25	50
260	0	2	83.2956	65	41.7567	29.7557	50	80	93.75	58.3333
261	0	1	83.2956	65	50.6005	35.1312	100	80	100	100
262	0	2	86.027	70	35.7693	63.0175	100	90	100	83.3333
263	0	2	60.9112	100	33.4881	60.3104	100	70	100	100
264	0	2	59.7189	40	55.2387	27.6748	100	60	68.75	8.33333
265	0	1	59.7189	65	48.8225	44.7108	100	100	100	58.3333
266	0	2	83.2956	60	36.1782	60.1411	100	100	100	58.3333
267	0	2	73.1986	35	27.2252	15.0521	8.33333	50	100	8.33333
268	0	1	79.4474	50	55.4224	29.5645	75	70	100	50
269	0	2	39.6968	40	35.0904	56.4228	75	80	100	41.6667
270	0	2	50.7529	50	39.8138	49.0293	41.6667	80	100	33.3333
271	0	1	77.5355	50	29.8592	56.985	100	90	100	50
272	0	2	67.8418	50	47.4697	39.9119	100	50	62.5	25
273	0	1	79.9794	70	47.3186	50.0657	88.8889	70	87.5	41.6667
274	0	2	84.3777	70	54.5125	52.0021	100	80	100	66.6667
275	0	1	83.2956	50	45.2612	29.3595	100	30	75	25
276	0	2	100	60	50.5251	43.0301	100	80	100	66.6667
277	0	2	30.7786	45	23.8979	51.6356	61.1111	80	68.75	66.6667
278	0	1	59.7189	50	53.9857	50.1177	91.6667	80	81.25	58.3333
279	0	2	81.0001	70	48.6171	41.0857	91.6667	40	81.25	50
280	0	2	28.2239	30	34.1306	29.3288	88.8889	90	93.75	75
281	0	1	39.6968	40	27.9171	52.4559	100	80	93.75	75
282	0	2	100	90	48.1616	50.581	100	90	100	91.6667
283	0	2	100	95	36.4677	62.5093	97.2222	90	100	83.3333
284	0	2	15.6151	10	33.1504	25.1168	66.6667	20	93.75	0
285	0	1	100	65	45.8832	58.9144	100	60	93.75	75
286	0	2	100	90	47.7842	57.3203	100	100	100	75
287	0	2	84.3777	75	51.16	56.3458	94.4444	100	100	58.3333
288	0	2	100	80	61.0432	40.769	100	100	100	58.3333
289	0	2	70.7744	60	29.3864	22.0967	80.5556	40	62.5	16.6667
290	0	1	82.7109	100	58.0505	59.4289	100	100	100	41.6667
291	0	2	70.7744	40	25.8209	67.7504	58.3333	50	100	33.3333
292	0	1	76.7599	60	44.912	29.5358	63.8889	60	100	33.3333
293	0	2	79.9794	85	59.64	49.3468	94.4444	100	100	58.3333
294	0	2	26.3045	6	20.6913	26.039	0	10	75	0
295	0	1	82.7109	100	52.401	62.6613	100	100	100	91.6667
296	0	2	79.9794	50	39.9356	37.4699	70.8333	50	62.5	50
297	0	2	44.6271	90	42.0296	41.6121	97.2222	100	100	58.3333
298	0	1	67.8418	40	47.1656	28.0116	63.8889	60	81.25	33.3333
299	0	1	82.7109	75	46.0166	50.4964	91.6667	100	100	66.6667
300	0	2	76.1313	45	36.1274	39.5095	83.3333	50	100	50
301	0	2	50.5695	40	32.4503	30.0934		50	100	33.3333
302	0	2	54.9812	70	61.6801	39.889	97.2222	100	100	75
303	0	2	70.7744	75	44.0925	54.1109	100	100	100	50
304	0	1	100	80	54.256	55.1927	100	90	100	75
305	0	1	79.9794	40	41.4984	45.6665	66.6667	80	100	16.6667
306	0	2	11.7746	70	40.4898	38.1045	77.7778	10	87.5	50
307	0	1	79.4474	70			94.4444	100	100	58.3333
308	0	2	76.7599	50	20.4333	38.4721	30.5556	20	75	25
309	0	2	84.3163	85	36.4352	64.2557	100	100	100	75
310	0	1	81.6288	60	39.0056	62.0258	100	100	100	83.3333
311	0	2	100	80	51.6294	52.4766	97.2222	100	100	50
312	0	2	84.3777	90	57.4922	54.201	94.4444	100	75	83.3333
313	0	1	85.3984	75	53.1673	54.9635	100	100	100	50
314	0	2	82.7109	98	52.9118	52.5448	100	100	100	83.3333
315	0	2	79.9794	70	57.4922	54.201	100	100	93.75	41.6667
316	0	2	100	50			83.3333	80	100	41.6667
317	0	2	100	93	53.3618	40.5996	100	100	100	100
318	0	2	100	95	43.8755	66.0501	97.2222	80	100	33.3333
319	0	1	52.6648	30	34.8935	62.1097	75	70	100	83.3333
320	0	2	100	70	57.7821	50.8157	100	80	100	83.3333
321	0	1	100	90	57.4922	54.201	100	90	100	91.6667
322	0	2	82.7109		56.9896	40.9972	100	80	100	41.6667
323	0	2	100	75	65.4137	25.419	100	100	100	58.3333
324	0	2	79.9794	70	30.5458	48.7089	59.7222	80	100	41.6667
325	0	1	84.3777	75	52.4084	50.8479	100	70	93.75	33.3333
326	0	2	37.8032	45	29.2669	41.7574	100	90	87.5	41.6667
327	0	1	84.3777	60	59.3019	32.2025	100	90	87.5	50
328	0	2	100	20	61.5913	39.3852	100	90	81.25	58.3333
329	0	2	84.3777	92	61.604	42.6029	100	100	93.75	58.3333
330	0	1	68.8625	25	13.6646	59.5757	61.1111	70	87.5	41.6667
331	0	2	57.5337	50	31.5328	36.6232	44.4444	50	100	8.33333
332	0	2	100	80	49.6758	59.4341	80.5556	70	93.75	25
333	0	1	37.7848	40	4.69696	69.6616	36.1111	80	100	0
334	0	2	84.3777	40	55.6017	46.4779	95.8333	70	81.25	50
335	0	2	47.0082	50	30.157	49.6673	100	100	75	58.3333
336	0	1	81.0001	75	47.2738	61.6834	100	90	93.75	58.3333
337	0	2	84.3777	60	47.6204	48.8239	87.5	90	87.5	50
338	0	2	100	80	53.4568	57.3317	100	90	100	50
339	0	1	84.3777	75	60.6957	44.0172	100	90	100	58.3333
340	0	2	82.7109	60	47.7694	54.664	100	70	93.75	50
341	0	1	84.3777	60	41.0576	39.495	72.2222	90	81.25	50
342	0	2	26.3045	50	22.6323	39.959	29.1667	20	75	25
343	0	2	81.6288	50	46.1932	49.785	91.6667	90	100	41.6667
344	0	2	41.8206	30	35.6838	29.5189	79.1667	60	100	33.3333
345	0	1	81.6288	60	42.1574	49.1383	66.6667	60	81.25	33.3333
346	0	1	54.9812	60	31.4914	34.3335	77.7778	90	81.25	41.6667
347	0	2	100	50	46.0991	35.0247	61.1111	60	87.5	50
348	0	2	33.329	5	27.6915	22.4508	36.1111	10	100	8.33333
349	0	1	100	75	58.5479	48.8714	100	90	100	50
350	0	2	86.027	75	33.1069	44.5066	47.2222	60	100	25
351	0	2	33.329	30	24.6803	26.5688	22.2222	80	100	0
352	0	1	79.9794	80	54.802	54.3703	100	100	100	66.6667
353	0	2	77.7806	75	32.3203	59.0713		100	100	83.3333
354	0	2	67.8418	50	49.4601	35.9154	100	90	81.25	41.6667
355	0	1	76.1313	50	30.9277	48.1937	47.2222	40	100	33.3333
356	0	2	100	80	45.6199	51.4055	100	90	100	66.6667
357	0	2	70.5293	50	27.3942	37.6494	11.1111	10	100	41.6667
358	0	1	84.3777	60	57.7904	30.9917	100	100	100	91.6667
359	0	2	84.3777	20	40.7198	47.0906	100	90	100	8.33333
360	1	2	82.7109	65	53.0183	49.1234		90	93.75	25
361	0	1	82.7109	85	55.6194	55.1338		90	93.75	25
362	0	2	79.9794	75	51.3705	53.1825	77.7778	90	100	58.3333
363	0	2	84.3777	60	57.749	47.3771	100	90	87.5	50
364	0	1	84.3777	90	60.4722	50.6464		90	100	33.3333
365	0	2	70.7744	60	33.3256	51.1707	55.5556	80	93.75	50
366	0	2	82.7109	75	49.6773	56.6084	100	80	100	33.3333
367	0	1	79.9794	60	53.5756	28.9898	100	70	93.75	33.3333
368	0	2	82.7109	80	55.8748	49.0155	87.5	80	100	25
369	1	2	100	80	60.162	48.7698	100	70	93.75	41.6667
370	0	1	76.7599	40	50.4156	33.1652	77.7778	80	100	33.3333
371	0	2	27.1418	40	23.959	39.8486	38.8889	60	100	50
372	1	2	100	95	55.3124	50.0073	88.8889	60	87.5	83.3333
373	0	2	28.0942	30	13.9396	55.6544	100	100	87.5	50
374	0	1	100	80	53.4568	57.3317	100	100	75	66.6667
375	0	2	76.7599	55	34.991	42.1332	83.3333	40	87.5	58.3333
376	0	1	42.9163	50	23.4734	54.67	47.2222	70	100	41.6667
377	0	2	86.027	70	37.9293	56.196	100	90	100	83.3333
378	0	2	79.9794	80	47.2098	38.4903	83.3333	90	100	41.6667
379	0	2	100	80	63.1185	21.6073	100	80	93.75	33.3333
380	0	1	82.4657	65	39.7981	49.1872	91.6667	90	100	91.6667
381	0	2	76.7599	50	47.5415	35.4	75	80	100	16.6667
382	0	2	50.7529	25	26.193	49.7053	66.6667	60	100	25
383	0	2	59.7189	30	30.0341	38.63	58.3333	90	100	8.33333
384	0	1	100	90	48.6943	46.3968	86.1111	70	100	8.33333
385	0	2	44.6271	80	50.7161	41.7733	100	90	100	33.3333
386	0	1	100	85	43.0534	59.0666	100	90	81.25	33.3333
387	0	2	70.7744	80	39.3808	32.6135	41.6667	50	75	8.33333
388	0	1	100	70	55.8578	49.0407	100	70	93.75	33.3333
389	0	2	79.9794	35	51.6701	46.0851	97.2222	90	100	58.3333
390	0	2	59.7189	30	30.7142	43.1117	100	90	75	41.6667
391	0	1	42.9163	65	33.4509	55.8368	88.8889	90	100	58.3333
392	1	2	100	80	51.0197	56.1844	91.6667	90	100	33.3333
393	0	2	100	40	36.0981	30.0444	100	90	75	33.3333
394	0	2	27.1418	65	31.7465	24.4377	100	90	93.75	8.33333
395	0	1	100	75	55.0255	47.7411	100	90	100	66.6667
396	0	2	100	100	53.4568	57.3317	100	90	93.75	50
397	0	2	79.9794	75	52.6018	39.0172	100	90	100	25
398	0	1	84.3777	75	52.3321	47.6643	100	100	100	66.6667
399	0	2	50.7529	70	23.0055	55.1378	27.7778	100	100	50
400	0	2	86.027	40	53.9262	53.4625	77.7778	100	93.75	50
401	0	1	76.5148	35	44.4138	60.1375	100	90	100	83.3333
402	0	2	100	80	47.0895	56.08	100	100	100	91.6667
403	0	2	83.2956	80	50.9586	30.454	100	100	87.5	66.6667
404	0	1	84.3777	90	56.4932	38.4053	100	100	87.5	66.6667
405	0	2	84.3777	70	58.8658	25.1632	100	100	93.75	100
406	0	2	82.7109	95	52.0039	42.5891	72.2222	90	100	58.3333
407	0	1	70.7744	70	23.7924	38.9868	75	80	100	16.6667
408	0	2	39.6968	60	29.603	26.049	33.3333	20	50	8.33333
409	0	2	50.7529	50	36.2672	38.1692	100	80	93.75	25
410	0	1	46.2899	50	53.091	46.1633	75	70	87.5	25
411	0	2	70.7744	80	36.1241	32.5839	36.1111	0	25	25
412	0	2	76.7599	45	42.274	23.478	66.6667	70	100	50
413	0	1	100	85	51.2885	59.0442	100	90	100	50
414	0	2	100	60	51.4491	64.4674	100	100	93.75	75
415	0	2	70.7744	50	38.9859	36.5944	100	100	100	41.6667
416	0	1	37.8032	35	26.1232	34.825	11.1111	50	68.75	8.33333
417	0	2	82.7109	75	47.8437	43.8374	100	100	100	58.3333
418	0	2	84.3163	50	49.8971	32.897	100	100	100	41.6667
419	0	1	59.7189	30	22.7348	55.8162		100	87.5	33.3333
420	0	2	70.5293	75	40.8158	33.7546	100	100	93.75	41.6667
421	0	2	59.7189	65	23.7652	34.8433	22.2222	80	87.5	33.3333
422	0	2	16.7087	35	23.414	35.0617	25	60	87.5	8.33333
423	0	1	100	50	44.8196	59.1538	83.3333	60	87.5	50
424	0	2	79.9794	80	49.3097	31.5853	36.1111	60	100	41.6667
425	0	1	70.7744	40	44.9572	49.6822	100	100	100	50
426	0	2	46.7214	30	40.3193	13.292	100	100	100	66.6667
427	0	2	31.1733	35	15.6622	53.6904	8.33333	40	93.75	33.3333
428	0	1	82.7109	80	38.9816	58.5125	91.6667	30	100	25
429	0	2	59.7189	55	18.7737	48.1203		80	100	50
430	0	2	30.7786	50	15.7961	45.3601	16.6667	0	93.75	0
431	0	1	100	50	53.7463	59.6999	100	100	100	100
432	0	2	59.7189	80	15.8592	66.4257	50	100	100	33.3333
433	0	2	76.7599	40	41.2604	47.4774	88.8889	90	100	41.6667
434	0	2	83.2956	60	50.2081	58.1519	100	100	93.75	50
435	0	1	84.3777	70	25.1866	59.6198	41.6667	60	87.5	33.3333
436	0	2	59.2445	50	59.8932	45.91	100	100	62.5	100
437	0	1	52.4197	50	40.4744	55.6177	100	80	100	50
438	0	2	50.7529	50	38.1253	61.4402	88.8889	70	100	41.6667
439	0	1	84.3777	50	57.0514	28.3605	88.8889	80	100	75
440	0	2	76.5148	50	25.392	53.714	97.2222	100	81.25	41.6667
441	0	2	79.9794	70	58.5479	48.8714	97.2222	100	93.75	83.3333
442	0	1	100	80	47.4768	53.4256	91.6667	90	93.75	50
443	0	2	100	100	64.2341	45.6906		100	100	100
444	0	2	82.7109	75	44.7464	43.322	100	90	100	91.6667
445	0	2	86.027	75	45.9874	49.6375	100	100	100	83.3333
446	0	2	17.8357	65	36.3994	47.6564	86.1111	70	100	25
447	0	1	100	70			100	100	100	75
448	0	1	60.9112	40	31.2165	33.214	58.3333	30	87.5	16.6667
449	0	2	16.5205	50	34.4639	32.1055		50	81.25	8.33333
450	0	2	53.257	60	47.8545	22.7394	94.4444	70	93.75	58.3333
451	0	2	86.027	97	27.11	55.8612	72.2222	50	81.25	66.6667
452	0	2	100	65	47.8457	42.4151	97.2222	100	100	58.3333
453	0	1	100	80	53.1673	54.9635	94.4444	90	87.5	58.3333
454	0	2	82.7109	85	54.5125	52.0021	100	100	93.75	91.6667
455	0	2	28.0942	50	29.2007	34.4027	38.8889	100	100	50
456	0	2	70.7744	50	60.8647	27.6257	94.4444	100	81.25	41.6667
457	0	1	100	80	56.1469	57.1624	100	100	100	66.6667
458	0	2	86.027	75	45.8832	58.9144	100	100	100	58.3333
459	0	1	62.5741	100	40.7569	63.9782	91.6667	70	100	58.3333
460	1	2	41.4865	55	61.528	45.3168	100	100	100	58.3333
461	0	2	70.7744	50	60.9526	37.1933	100	100	100	50
462	0	2	83.2956	40	39.4805	36.1145	100	50	56.25	8.33333
463	0	1	100	75	50.2966	55.6096	100	80	100	75
464	0	2	23.5805	60	46.713	33.1148	83.3333	90	81.25	58.3333
465	0	1	84.3777	30	34.6436	33.6048	83.3333	50	100	100
466	0	2	76.7599	90	53.4996	37.5449	100	70	93.75	66.6667
467	0	2	83.2956	50	49.6906	57.5688	97.2222	100	87.5	58.3333
468	0	2	83.2956	78	54.5125	52.0021	100	100	100	66.6667
469	0	2	81.6288	50	31.1921	45.0526	27.7778	30	100	33.3333
470	0	1	79.9794	60	55.3192	54.3503	100	100	93.75	91.6667
471	0	1	100	57	56.7052	62.3903	100	100	81.25	100
472	0	2	84.3163	60	39.7652	35.3144	100	100	87.5	62.5
473	0	2	0	100	46.6812	48.1621	100	100	81.25	100
474	0	2	59.2445	80	48.3453	60.5302	91.6667	100	100	50
475	0	2	7.66977	20	62.0863	50.5448	100	100	75	75
476	0	2	86.027	80	53.6476	41.5105	66.6667	100	91.6667	66.6667
477	0	1	100	85	45.9168	64.6174	100	90	100	100
478	0	1	-2.361	5	18.8171	36.2144	30.5556	50	100	41.6667
479	0	2	100	60	46.9843	59.3152	97.2222	100	100	75
480	0	1	44.6212	50	31.0843	66.8609	83.3333	100	100	66.6667
481	0	2	86.027	60	42.6964	58.1345	100	100	100	58.3333
482	1	1	86.027	75	57.761	57.0607	100	90	100	75
483	0	2	82.7109	70	48.6348	62.8984	100	100	81.25	33.3333
484	0	2	44.5656	50	12.4027	57.9924	13.8889	100	81.25	16.6667
485	0	1	100	70	56.1469	57.1624	100	100	93.75	83.3333
486	0	2	84.3777	50	69.0639	25.4762	100	100	68.75	33.3333
487	0	2	84.3777	75	49.6906	57.5688	100	100	100	58.3333
488	0	1	100	100	53.9827	49.7344		100	100	100
489	0	2	41.4865	40	45.366	54.6981	83.3333	100	100	66.6667
490	0	2	100	100	62.0863	50.5448	100	100	100	83.3333
491	0	1	100	65	60.4722	50.6464	97.2222	80	100	100
492	0	2	86.027	70	46.1649	56.1924	100	100	100	100
493	0	2	0	40			5.55556	50	93.75	37.5
494	0	1	100	95	40.8859	60.9232	72.2222	70	100	83.3333
495	0	2	76.7599	50	57.1539	26.1182	75	70	68.75	41.6667
496	1	2	100	90	55.0911	62.4919	100	100	100	100
497	0	1	82.7109	80			50	100	100	50
498	0	2	62.5741	25	29.1142	51.531	88.8889	100	81.25	75
499	0	2	-10.9071	100	48.7946	46.2604	75	100	100	91.6667
500	0	2	19.252	50	47.9748	35.6015	52.7778	80	81.25	25
501	0	2	100	75	56.7052	62.3903	95.8333	100	81.25	75
502	1	2	74.848	80	67.4075	7.0406	100	100	100	75
503	0	1	28.0942	50	44.6599	46.0385	83.3333	100	93.75	83.3333
504	0	2	76.5148	50	57.4926	48.4475	97.2222	100	62.5	75
505	0	1	86.027	70	58.0505	59.4289	100	100	100	66.6667
506	0	1	46.2899	50	33.8666	54.3411		100	93.75	100
507	0	2	26.4274	80	33.216	65.2222	75	100	100	100
508	0	2	54.601	64	37.2094	47.87	94.4444	70	100	58.3333
509	0	1	60.9112	50	57.4566	39.0093	100	100	100	75
510	0	2	100	50	29.4006	60.0699	94.4444	100	100	83.3333
511	0	2	100	95	57.4896	57.595	72.2222	100	93.75	100
512	0	1	59.2445	60	51.2759	58.7473	93.0556	100	100	58.3333
513	0	2	21.5586	75	49.579	26.2487	75	100	100	75
514	0	2	30.7786	80	19.9532	24.928	22.2222	100	100	33.3333
515	0	2	62.5741	55	24.5472	61.7737	77.7778	70	100	66.6667
516	0	1	57.2885	10	21.6163	46.3006	0	90	100	33.3333
517	0	2	43.7467	40	22.095	45.6557	25	70	25	0
518	0	2	62.5741	85	54.8016	60.1238	100	100	100	66.6667
519	0	1	50.5695	65	23.6561	25.5815	75	100	100	41.6667
520	0	2	60.9112	80	53.4568	57.3317	88.8889	100	100	41.6667
521	0	2	60.9112	100	30.3715	43.0491	62.5	70	100	58.3333
522	0	2	61.9319	65	54.5307	54.9046	100	100	93.75	66.6667
523	0	1	100	80	46.8744	33.5099	13.8889	100	75	33.3333
524	0	2	31.0709	50			77.7778	100	87.5	75
525	0	1	31.1733	30	39.9228	51.0697	91.6667	100	87.5	33.3333
526	0	2	60.9112	80	50.8665	28.2327	87.5	50	100	25
527	0	1	28.866	20	40.1181	22.7975	100	100	100	91.6667
528	0	2	84.3777	75	59.1274	47.8543	100	100	100	91.6667
529	0	2	62.5741	50	21.8403	63.3759	52.7778	100	100	91.6667
530	0	1	78.0675	50	41.5791	59.3108	86.1111	100	100	66.6667
531	0	2	28.0942	60			50	100	93.75	83.3333
532	0	1	100	25	38.0839	49.5506	77.7778	60	87.5	58.3333
533	0	2	-10.9071	50	25.8675	46.6236	0	100	100	25
534	0	2	33.0853	50	31.0807	65.207	79.1667	90	93.75	83.3333
535	0	1	83.2956	90	49.6758	59.4341	88.8889	100	100	58.3333
536	0	2	100	60	57.2031	46.0793	100	100	100	100
537	0	1	86.027	60	48.0558	58.162	100	80	100	83.3333
538	0	2	62.5741	60	33.1354	15.468	22.2222	100	93.75	75
539	0	2	62.5741	90	51.2124	34.8981	66.6667	80	100	75
540	0	1	56.513	30	46.9704	18.7025	72.2222	100	100	41.6667
541	0	2	60.9112	75	59.8932	45.91	80.5556	100	93.75	66.6667
542	0	2	17.8357	80	56.1469	57.1624	100	100	100	75
543	0	1	61.9319	30	49.1116	52.8324	100	100	87.5	66.6667
544	0	2	31.0709	50	22.9136	55.7638	66.6667	90	93.75	75
545	0	2	62.5741	70	42.4668	54.6294	100	70	100	66.6667
546	0	2	100	50	12.2621	58.7668	94.4444	100	100	83.3333
547	0	2	100	90	55.3244	50.16	100	100	75	91.6667
548	0	1	62.5741	70	51.839	57.8997	91.6667	80	87.5	75
549	0	2	11.7746	45	23.7132	47.8714	66.6667	100	100	66.6667
550	0	2	33.1408	25	47.93	17.2419	58.3333	60	75	41.6667
551	0	1	100	95	36.1336	36.2867	75	80	75	91.6667
552	0	2	17.8357	10	37.1793	26.2068	91.6667	100	87.5	75
553	0	2	26.4274	80	35.7476	51.7255	87.5	100	56.25	25
554	0	1	34.4005	60	31.8112	40.4883	52.7778	100	100	75
555	0	1	16.1729	65	50.6973	48.2575	88.8889	80	87.5	50
556	0	2	62.5741	50	28.8497	46.1352	80.5556	100	100	100
557	0	2	-2.361	50	48.0523	60.036	100	100	100	50
558	0	1	61.9319	80	52.9107	58.1541	100	100	100	100
559	0	2	84.3777	45			33.3333	100	93.75	66.6667
560	0	1	61.9319	60	57.4156	23.6795	95.8333	90	100	66.6667
561	0	2	56.513	75	56.6236	47.0964	97.2222	100	100	83.3333
562	0	2	34.4005	40	18.6216	63.079	25	90	100	41.6667
563	0	2	83.2956	40	58.0505	59.4289	100	100	100	41.6667
564	0	1	100	70	56.4364	59.5306	100	100	100	58.3333
565	0	2	61.9319	70	24.2639	31.6358	33.3333	100	100	83.3333
566	0	2	34.4005	75	52.3317	53.4177	97.2222	100	100	91.6667
567	0	1	14.5061	50	40.7411	43.8225	50	100	100	75
568	0	2	-10.9071	75	27.8289	30.2468	27.7778	100	100	41.6667
569	0	1	17.8357	25	40.9779	45.596	100	100	100	100
570	0	2	62.5741	30	38.8807	38.4495	79.1667	100	100	66.6667
571	0	2	59.2445	70	60.9555	43.193	100	100	100	100
572	0	1	86.027	70	25.0765	62.3842	94.4444	90	87.5	66.6667
573	1	2	100	70	56.7052	62.3903	100	100	100	100
574	0	2	100	90	64.6351	24.1457	97.2222	100	100	100
575	0	1	17.8357	80	51.2643	47.0689	100	100	100	91.6667
576	0	2	58.9993	40	31.7113	32.4715	52.7778	80	100	50
577	0	2	11.2445	20	41.024	51.4705	75	100	100	66.6667
578	0	2	60.9112	80	64.7316	35.133	86.1111	100	100	100
579	0	1	44.5081	40	53.4311	35.9425	61.1111	50	87.5	8.33333
580	0	2	79.4474	50	16.5906	43.6804	94.4444	70	100	58.3333
581	0	2	81.6288	50	40.1412	33.3277	94.4444	100	100	75
582	0	1	62.5741	70	50.7464	52.2392	95.8333	100	100	66.6667
583	0	1	100	50	50.3726	52.8957	100	90	93.75	83.3333
584	0	1	100	85	39.9819	60.544	100	100	100	91.6667
585	0	2	79.4474	60	44.5352	41.4601	75	90	93.75	50
586	0	2	20.361	25	35.5282	17.4386	41.6667	60	68.75	25
587	0	2	70.7744	75	56.1469	57.1624	100	100	100	50
588	0	1	84.3777	85	53.9548	43.9976	94.4444	60	81.25	66.6667
589	0	2	100	90	51.1555	50.926	91.6667	50	100	50
590	0	2	79.9794	75	52.9992	28.8771	94.4444	80	93.75	33.3333
591	0	1	82.7109	90	34.4082	54.7783	63.8889	100	100	100
592	0	2	84.3777	75	51.6859	40.8864	91.6667	80	81.25	66.6667
593	0	1	79.9794	80	60.2261	36.3722	100	100	100	50
594	0	2	100	100	54.5125	52.0021	83.3333	100	75	58.3333
595	0	2	59.7189	70	34.7245	39.5124	25	80	43.75	25
596	0	2	77.7806		42.9644	55.1082	86.1111	90	100	41.6667
597	0	2	86.027	70	41.0576	39.495	77.7778	80	100	25
598	0	1	100	75	57.4922	54.201	100	100	100	100
599	0	2	60.9112	10	30.6106	51.1526	100	100	62.5	33.3333
600	0	2	100	70	52.8368	34.2166	50	100	100	75
601	0	1	86.027	50	39.1226	58.818	58.3333	100	93.75	41.6667
602	0	1	100	80	49.1648	63.653	100	100	100	75
603	0	2	76.1313	50			30.5556	80	81.25	33.3333
604	0	2	84.3777	10	55.1989	36.1937	45.8333	60	62.5	41.6667
605	0	2	100	100	57.4922	54.201	97.2222	100	100	58.3333
606	0	1	100	100	49.34	45.2939	100	60	100	66.6667
607	0	2	100	80	42.6605	48.8519	72.2222	50	87.5	41.6667
608	0	1	100	85	57.4922	54.201	100	100	81.25	58.3333
609	0	2	100	95	46.6834	51.1661	86.1111	100	100	75
610	0	2	84.3777	75	45.1838	31.7851	83.3333	80	81.25	58.3333
611	0	1	82.7109	40	31.9401	54.7701	83.3333	80	100	41.6667
612	0	2	100	80	55.8578	49.0407	100	100	100	66.6667
613	0	2	100	85	56.5073	30.1346	100	100	100	100
614	0	1	84.3777		56.2234	48.695	100	100	100	100
615	0	2	60.9112	40	39.9819	60.544	100	90	93.75	16.6667
616	0	2	45.1502	30	35.3122	23.1929	22.2222	50	25	0
617	0	2	45.1502	100	46.1727	61.2826	91.6667	90	100	66.6667
618	0	1	60.9112	85			100	80	81.25	33.3333
619	0	2	59.2445	80			100	100	100	50
620	0	1	33.329	50	26.7659	30.5739	16.6667	50	68.75	0
621	0	2	62.5741	100			83.3333	90	100	66.6667
622	0	2	60.9112	80				90	100	58.3333
623	0	2	21.3522	45			41.6667	50	100	16.6667
624	0	1	0				100	90		50
625	0	2	33.0853	80	21.5725	54.4291		90	100	41.6667
626	0	1	56.513	50	63.3867	32.341	94.4444	100	100	33.3333
627	0	2	0	0	21.2984	21.9666	8.33333	40	100	0
628	0	2	26.3045	25	21.2544	33.7284	2.77778	80	62.5	16.6667
629	0	1	61.9319	80	35.9484	40.012	69.4444	50	100	25
630	0	2	56.513	70	46.1148	44.242	100	50	50	16.6667
631	0	2	21.5586	50	23.8085	42.4507		100	100	62.5
632	0	1	62.5741	60	43.4484	50.0447	68.0556	70	75	41.6667
633	0	2	33.1408	50	61.5732	36.4827	97.2222	60	87.5	41.6667
634	0	2	45.1502	50	57.23	27.9259	80.5556	80	100	50
635	0	1	62.5741	100	58.0505	59.4289	97.2222	100	100	58.3333
636	0	2	45.1502	15	29.4189	50.8021	50	90	87.5	33.3333
637	0	2	6.33035	70	22.52	36.8679		20	75	8.33333
638	0	2	62.5741	100	58.2589	40.7497	100	100	100	66.6667
639	0	1	62.5741	100	55.0911	62.4919	100	100	100	66.6667
640	0	2	0	99	30.1717	44.7834	41.6667	70	100	8.33333
641	0	1	62.5741	75	53.9681	44.9579	100	90	100	41.6667
642	0	2	60.9112	70	61.6196	48.8995	100	90	81.25	33.3333
643	0	2	44.5081	55	59.7896	32.1659	91.6667	60	87.5	50
644	0	1	60.9112	75	25.752	52.7534	66.6667	60	100	33.3333
645	0	2	56.513	75	20.7053	43.1228	50	60	100	33.3333
646	0	2	39.8647	25	19.8295	42.7907	16.6667	60	56.25	8.33333
647	0	1	62.5741	80	53.4568	57.3317	100	100	93.75	66.6667
648	0	2	52.4197
649	0	2	100	75	45.5937	56.5462	100	100	75	58.3333
650	0	1	100	20	44.9579	20.8459	58.3333	100	81.25	100
651	0	2	30.8257	60	29.4516	59.9941	13.8889	90	75	66.6667
652	0	2	34.4005	95	58.8379	45.4861	100	100	93.75	66.6667
653	0	2	45.1502	80	47.5463	45.4017	80.5556	60	93.75	16.6667
654	0	2	0		33.3047	49.9022	100	80	62.5	33.3333
655	0	2	60.9112	85	31.4644	46.07	88.8889	100	56.25	50
656	0	1	62.5741	70	43.4599	58.227	91.6667	60	62.5	58.3333
657	0	1	21.9943	35	64.7497	38.0355	100	90	81.25	25
658	0	2	16.3611	80	37.6238	22.3135	100	40	75	8.33333
659	0	1	61.9319	60	54.2664	37.728	88.8889	90	100	41.6667
660	0	2	60.9112	95	49.5226	31.4824	100	90	87.5	50
661	0	2	33.1408	62	22.8391	21.1848	25	10	50	16.6667
662	0	1	60.9112	75	60.0457	34.7288	100	90	56.25	41.6667
663	0	2	62.5741	98	52.401	62.6613	100	100	100	41.6667
664	0	2	60.9112	80	51.022	48.462	100	100	100	50
665	0	1	60.9112	80	53.7143	50.652	91.6667	90	75	41.6667
666	0	2	57.5337	90	23.5078	66.9339	33.3333	40	100	41.6667
667	0	2	32.7377	40	31.9255	34.8463	58.3333	80	62.5	33.3333
668	0	1	45.1502	70			36.1111	90	62.5	33.3333
669	0	2	59.2445	100	41.1298	57.4357	50	100	93.75	33.3333
670	0	2	54.601	30	28.5978	30.1349		90	81.25	33.3333
671	0	1	57.2885	40	24.4123	47.6629	100	90	87.5	33.3333
672	0	2	62.5741	85	45.1822	46.485	66.6667	100	100	41.6667
673	0	2	52.4197		34.0728	35.7455	100	60	87.5	50
674	0	2	61.9319	90	32.0038	63.3988	100	90	100	50
675	0	2	60.9112	50	60.741	53.5062	100	90	62.5	33.3333
676	0	1	33.329	40	32.4573	33.6319	75	90	100	8.33333
677	0	1	100	90	56.1469	57.1624	97.2222	100	100	91.6667
678	0	2	62.5741	75	53.7463	59.6999	100	80	75	58.3333
679	0	2	59.2005	30	25.2471	42.6477	33.3333	60	81.25	16.6667
680	0	1	62.5741	100	55.221	42.3135	100	60	100	25
681	0	2	62.5741	75	21.1743	45.5828	50	70	100	16.6667
682	0	2	62.5741	75	51.841	43.704	100	80	56.25	41.6667
683	0	2	60.9112	70	57.4728	37.4323	100	90	68.75	58.3333
684	0	1	62.5741	98	49.931	55.9553	100	80	81.25	58.3333
685	1	2	62.5741	70	56.1469	57.1624	100	80	81.25	33.3333
686	0	1	40.1098	50			100	90	43.75	41.6667
687	0	1	43.7467	79	27.1971	32.3979	75	70	81.25	8.33333
688	0	1	56.513	60	37.2397	42.4817	100	90
689	0	2	100	95	58.2589	40.7497	100	100	100	41.6667
690	0	2	54.9678	40	54.9669	18.7461	83.3333	50	100	25
691	0	2	84.3777	90	58.0807	41.5217	100	100	100	58.3333
692	0	2	70.7744	35	31.7711	32.1728	27.7778	40	87.5	8.33333
693	0	1	100	60	46.5757	49.414	95.8333	80	87.5	58.3333
694	0	2	70.7744	20	46.6101	48.3655	100	100	100	33.3333
695	0	1	84.3777	70	58.2589	40.7497	83.3333	60	100	58.3333
696	0	2	82.6669				100	50	93.75	33.3333
697	0	1	21.3522	70	21.0901	43.5665	30.5556	70	87.5	8.33333
698	0	2	54.9812	80	59.5763	32.9814	100	100	100	41.6667
699	0	2	76.1313	60	47.0122	47.8482	61.1111	80	100	16.6667
700	0	2	100	85			100	100	100	83.3333
701	0	2	100	75	34.6225	56.8906	83.3333	90	100	91.6667
702	0	2	26.0328	97	46.8215	23.5572	100	100	100	91.6667
703	0	1	100	75	52.3317	53.4177	100	100	100	83.3333
704	0	2	100	70	55.0916	56.7385	100	100	68.75	91.6667
705	0	1	34.4005	40	36.6122	41.8115	100	100	100	41.6667
706	0	2	79.9794	50	49.8143	39.7061	100	80	100	75
707	0	2	79.9794	35	60.6962	38.2638	91.6667	80	87.5	100
708	0	2	70.7744	15	24.1391	24.8117	11.1111	60	62.5	0
709	0	2	79.9794	50	34.2078	49.8563	80.5556	90	93.75	50
710	0	2	57.2885	40	28.3618	65.3742	94.4444	100	100	58.3333
711	0	1	83.2956	60	44.7346	44.6747	100	100	100	41.6667
712	0	2	100	100	38.3556	66.3716	97.2222	100	100	58.3333
713	0	2	77.7806	65	36.4257	42.6712	62.5	60	81.25	50
714	0	2	86.027	98	28.5701	17.8441	22.2222	50	37.5	33.3333
715	0	1	84.3777	75	30.0386	62.1176	88.8889	60	87.5	83.3333
716	0	2	83.2956	80	40.0964	54.4762	100	100	100	100
717	0	1	79.4474	50	49.9801	59.937	100	100	100	75
718	0	2	84.3777	85	39.1063	44.4157	66.6667	60	100	100
719	0	2	39.6764	60	35.1669	47.9554	66.6667	100	100	91.6667
720	0	2	100	60	49.2527	54.5455	80.5556	100	100	91.6667
721	0	1	28.0942	80	37.813	59.5479	83.3333	100	100	100
722	0	2	70.5293	50	37.6576	44.5715	16.6667	90	100	66.6667
723	0	2	79.9794	30	31.3257	38.0421	47.2222	60	87.5	16.6667
724	0	1	100	80	57.2208	54.7353	100	100	100	100
725	0	2	79.9794	80	49.221	49.9239	100	100	93.75	66.6667
726	0	1	100	50	53.7463	59.6999	100	90	93.75	100
727	0	2	62.5741	99	55.8759	51.9432	100	100	100	100
728	0	2	59.2005	50	41.6921	39.8889	66.6667	100	100	100
729	0	2	82.7109	75	37.307	53.9903	87.5	100	93.75	66.6667
730	0	1	100	75	50.4902	49.6764	100	100	100	33.3333
731	0	2	76.1313	50	41.3019	59.2343	66.6667	60	100	33.3333
732	0	1	100	90			100	90	100	66.6667
733	0	2	76.7599	60	47.4663	23.842	69.4444	70	100	41.6667
734	0	2	60.9112	75	54.9059	50.8468	77.7778	100	100	100
735	0	2	43.7467	25	34.8939	56.3563	100	80	100	0
736	0	2	16.1729	30	28.9835	58.0605	72.2222	70	100	91.6667
737	0	1	83.2956	68	53.7885	44.8662	75	60	100	75
738	0	1	37.8032	55	40.2141	41.8817	41.6667	70	100	16.6667
739	0	2	86.027	25	32.6076	56.9642	87.5	50	100	83.3333
740	0	2	70.7744	45	46.5004	32.6031	55.5556	80	100	33.3333
741	0	2	82.6669	90	48.5256	48.5394	79.1667	100	100	66.6667
742	0	1	84.3777	70	56.1469	57.1624	100	100	87.5	91.6667
743	0	2	100	55	39.2873	59.3037	83.3333	70	100	33.3333
744	0	2	100	80	58.8374	51.2396	100	90	87.5	83.3333
745	0	1	59.7189	20	17.5848	42.411	19.4444	70	75	16.6667
746	0	2	100	10			100	90	100	33.3333
747	0	2	26.3045	65	23.3831	33.9824	100	80	100	41.6667
748	0	2	100	65	55.5864	49.575	100	90	100	58.3333
749	0	2	100	100	54.8016	60.1238	100	90	100	66.6667
750	0	1	100	50	59.8932	45.91	100	100	100	66.6667
751	0	2	50.5695	60	31.7456	22.886	66.6667	50	100	16.6667
752	0	2	100	45	46.532	57.5426	100	100	100	58.3333
753	0	2	100	80	48.9791	57.7614	100	80	93.75	58.3333
754	0	1	67.8418	75	31.5022	46.7059	86.1111	50	100	41.6667
755	0	1	50.5695	80	30.9216	47.1386	76.3889	80	87.5	50
756	0	2	79.9794	35	37.5061	45.0461	83.3333	90	100	58.3333
757	0	1	100	80			77.7778	80	87.5	41.6667
758	0	2	37.7848	50	18.6248	55.9145	50	90	100	83.3333
759	0	2	37.8032	50	35.1509	35.1164	16.6667	40	62.5	41.6667
760	0	1	82.7109	75	48.8753	61.2848	100	90	100	58.3333
761	0	2	77.7806	85	29.2475	53.1947	44.4444	80	87.5	33.3333
762	0	1	81.0001	90			94.4444	90	100	16.6667
763	0	2	44.6271	30	39.7564	49.5369	100	90	81.25	66.6667
764	1	2	82.7109	75	50.4036	45.9154	97.2222	100	93.75	75
765	0	1	76.1313	45	41.3762	37.6248	100	100	68.75	83.3333
766	0	2	100	75	49.6592	53.706	100	90	93.75	66.6667
767	0	2	39.6968	50	32.7703	31.7541	36.1111	50	100	58.3333
768	0	1	81.0001	85	48.6198	58.8661	100	70	100	50
769	0	2	79.9794	70	42.6774	46.4252	100	90	87.5	91.6667
770	0	2	68.8625	25	26.4874	48.8191	37.5	20	62.5	16.6667
771	0	2	100	80	38.4599	57.0947	86.1111	80	93.75	83.3333
772	0	2	-10.9071	70			100	80	100	0
773	0	1	59.2445	75			66.6667	80	100	50
774	0	2	16.7087	44	34.5767	60.5396	100	100	100	33.3333
775	0	1	43.7467	30	29.645	23.3856		100	100	25
776	0	2	37.8032	65	22.9297	63.7493	100	70	81.25	66.6667
777	0	1	62.5741	50	40.2772	50.3662	88.8889	100	87.5	83.3333
778	0	2	84.3163	90	44.3994	56.2494	50	100	100	75
779	0	2	54.9812	100	37.8283	61.7036	94.4444	100	100	33.3333
780	0	1	76.7599	5	26.6777	43.3147	97.2222	100	93.75	75
781	0	2	76.7599	50	26.0486	44.244	27.7778	60	100	33.3333
782	0	1	100	50	50.1674	47.5028	100	100	56.25	41.6667
783	0	2	86.027	50	30.0762	41.0639	83.3333	60	81.25	58.3333
784	0	2	86.027	90	42.924	62.1028	100	90	93.75	91.6667
785	0	1	77.7806	80	47.9793	24.6219	97.2222	100	100	41.6667
786	0	2	84.3777	50	48.8447	32.8563	100	100	100	66.6667
787	0	2	100	60			100	100	100	91.6667
788	0	2	16.7087	35	28.2969	15.3065	22.2222	50	75	8.33333
789	0	2	11.7746	50	32.954	40.3231	55.5556	70	81.25	50
790	0	2	20.361	50	33.1509	13.7468	22.2222	50	100	41.6667
791	0	1	46.2879	60	33.9086	43.1407	72.2222	80	100	33.3333
792	0	2	82.6669	50	45.8094	31.2183	100	70	100	58.3333
793	0	2	17.8357	90	61.8322	34.4612	100	100	100	100
794	0	2	77.7806	75	24.4474	55.581	52.7778	90	100	33.3333
795	0	1	85.3984	50	35.1767	34.8682	77.7778	70	93.75	75
796	0	2	68.8625	0	35.1998	34.6719	22.2222	50	93.75	25
797	0	2	82.7109	90	36.0492	50.9623	100	100	87.5	41.6667
798	0	2	68.8625	60	16.0193	54.9453	47.2222	90	100	41.6667
799	0	1	100	80	59.127	53.6078	100	100	87.5	75
800	0	2	20.361	10	27.5722	43.4875	88.8889	70	75	16.6667
801	0	2	76.7599	75	47.077	35.5948	100	100
802	0	1	50.7529	75	31.5011	57.3561	50	60	100	41.6667
803	0	2	16.7087	40	26.0849	43.2157	33.3333	80	100	16.6667
804	0	2	39.6968	80	32.7752	33.6962	55.5556	0	75	25
805	0	1	100	85	54.1401	52.7912	100	70	100	100
806	0	2	82.7109	85	59.1823	51.3854	100	100	81.25	50
807	1	2	26.3045	30	45.4256	30.4598	91.6667	80	93.75	41.6667
808	0	1	43.7467	65	43.1462	41.6074	95.8333	90	100	50
809	0	2	50.7529	50	27.9668	35.8848	75	60	100	41.6667
810	0	2	62.5741	80	46.6593	46.2453	91.6667	60	100	50
811	0	1	52.6648	50	53.4568	57.3317	97.2222	90	50	66.6667
812	0	2	37.8032	50	49.4807	27.4059	73.6111	70	68.75	25
813	0	1	84.3777	50	49.9952	40.9598	100	100	83.3333	33.3333
814	0	2	84.3777	85	60.7139	46.9197	97.2222	100	100	75
815	1	2	85.3984	100	44.8108	32.5856	66.6667	60	81.25	58.3333
816	0	1	79.4474	45	57.2027	51.8328	100	100	100	58.3333
817	0	2	100	90	54.2566	55.3368	91.6667	90	100	91.6667
818	0	2	43.5449	60	46.6593	46.2453	100	100	100	91.6667
819	0	1	86.027	99	61.15	41.2545	97.2222	60	100	100
820	0	2	84.3777	60	56.5249	30.2535	100	100	100	91.6667
821	0	2	77.5355	50	49.5388	45.8847	61.1111	100	100	83.3333
822	0	2	86.027	97	35.9428	46.3616	8.33333	50	100	66.6667
823	0	2	46.4762	50	38.6391	58.1844	100	80	100	66.6667
824	0	2	60.9112	50	47.3095	17.9525	94.4444	50	100	8.33333
825	0	2	81.6288	90	57.761	57.0607	100	100	87.5	66.6667
826	0	1	30.7786	50	31.6844	51.9406	70.8333	100	87.5	25
827	0	2	100	95	31.1237	37.3607	19.4444	50	100	8.33333
828	0	2	100	90	56.1473	51.4089	100	90	100	58.3333
829	0	1	100	90	57.4922	54.201	100	100	81.25	91.6667
830	0	1	33.329	15	40.981	40.2298	83.3333	60	50	8.33333
831	0	2	54.9678	25	58.0331	21.08	100	90	81.25	25
832	0	1	100	98	57.2027	51.8328	100	60	100	83.3333
833	0	2	76.7599	50	49.8865	34.4817	100	80	75	33.3333
834	0	2	77.5355	95	26.3008	46.4165	66.6667	60	75	58.3333
835	0	2	70.7744	60	34.5728	44.4812	95.8333	90	43.75	66.6667
836	0	1	84.3777	50	46.5184	49.9217	100	100	56.25	41.6667
837	0	2	61.9319	100	27.4904	60.2877	30.5556	40	43.75	66.6667
838	0	1	70.5293	70	34.9521	31.2829	27.7778	70	100	25
839	0	2	86.027	73	51.1029	42.593	95.8333	100	100	41.6667
840	0	2	81.3836	99	34.7288	26.7387	38.8889	60	81.25	83.3333
841	0	2	77.7806	40	36.1765	62.3221	100	100	100	75
842	0	1	100	100	50.498	54.7667	100	100	100	100
843	0	2	100	80	49.2807	47.3794	95.8333	100	100	83.3333
844	0	1	100	95	50.7464	52.2392	100	100	100	83.3333
845	0	2	49.7322	50	35.572	22.3687	83.3333	60	100	8.33333
846	0	2	67.8418	75	32.85	32.3325	41.6667	100	100	25
847	0	1	82.7109	75	55.3884	47.2934	100	100	87.5	75
848	0	2	52.6648	70	40.5265	48.0749	62.5	50	81.25	25
849	0	2	50.7529	50	36.265	54.1632	27.7778	50	100	25
850	0	1	81.6288	80	56.1469	57.1624	100	100	81.25	91.6667
851	0	2	59.7189	50	45.5402	31.514	33.3333	100	100	91.6667
852	0	2	81.6288	50	54.3299	29.0013	83.3333	90	75	50
853	0	1	67.8418	70	27.2696	44.0095	44.4444	60	81.25	33.3333
854	0	2	100	100	55.8574	54.7942	100	100	100	75
855	0	2	84.3777	30	70.1263	8.18909	94.4444	80	100	41.6667
856	0	1	86.027	85	31.2615	39.4033	27.7778	60	87.5	58.3333
857	0	2	80.755	80	43.4823	67.3308	100	100	100	100
858	0	2	76.7599	50	47.2414	44.7546	86.1111	100	100	83.3333
859	0	1	51.6517	35	17.1982	33.8546	25	60	75	8.33333
860	0	2	62.5741	65	42.9673	44.5113	100	100	62.5	33.3333
861	0	2	100	95	47.0005	57.7382	55.5556	90	81.25	41.6667
862	0	2	50.7529	40	57.837	54.3468	100	100	93.75	58.3333
863	0	1	85.3984	90	51.8021	46.9096	100	100	100	66.6667
864	0	2	84.3777	50	59.1062	54.0993		100	50	41.6667
865	0	1	84.3163	45	49.6906	57.5688	100	100	100	75
866	0	2	59.7189	50	45.1025	40.067	52.7778	80	75	33.3333
867	0	2	23.4781	5	34.7954	45.411	100	100	100	25
868	0	2	100	97	50.8871	59.7058	100	100	100	100
869	0	2	100	100	49.3867	51.3125	80.5556	60	87.5	66.6667
870	0	2	44.2315	40	55.8578	49.0407	100	80	100	75
871	0	1	83.2956	25	45.3016	19.3463	66.6667	70	100	16.6667
872	0	1	100	95	63.133	41.5312	100	100	100	100
873	0	2	86.027	50	25.724	42.0489	100	100	100	100
874	0	2	100	85	56.1639	57.1371	100	100	100	91.6667
875	0	1	50.7529	75	32.8347	40.4705	77.7778	40	100	50
876	0	2	44.2315	50	21.0018	37.3093	100	70	75	16.6667
877	0	2	16.1729	90	42.137	70.2922	100	100	100	100
878	0	1	77.5355	85	51.8937	34.4151	100	70	100	66.6667
879	0	2	84.3777	80	58.9135	48.5257	100	100	100	75
880	0	2	82.6669	75	41.5399	50.3576	63.8889	70	93.75	25
881	0	1	100	95	57.5863	54.3896	100	100	100	91.6667
882	0	2	62.5741	80	60.3352	37.097	100	100	87.5	50
883	0	1	42.4079	8	60.6529	30.6564	41.6667	70	87.5	50
884	0	2	44.5656	97	44.5522	55.0692	100	70	100	41.6667
885	0	2	84.3163	90	33.363	28.0715	38.8889	70	100	50
886	0	2	84.3777	75	30.5187	60.4454	80.5556	70	62.5	91.6667
887	0	1	79.4474	85	46.4509	60.4345	100	100	81.25	75
888	0	2	37.8032	37	43.4325	18.5305	75	70	100	25
889	0	1	100	85	48.1771	48.8598	97.2222	100	100	83.3333
890	0	2	59.7189	50	31.5178	35.6096	33.3333	90	62.5	41.6667
891	0	2	43.6005	85	58.8167	51.7312		100	100	66.6667
892	0	2	100	80	57.4922	54.201	100	100	100	91.6667
893	0	1	79.9794	100	51.6496	52.4743	100	70	100	75
894	0	2	57.2885	100	33.7661	59.3369	100	100	75	66.6667
895	0	2	70.7744	80	53.2133	29.0061	100	100	100	41.6667
896	0	1	70.5293	95	29.4176	60.0446	100	100	100	41.6667
897	0	2	86.027	97	56.7052	62.3903	100	100	100	100
898	0	2	68.8625	70	42.383	52.253	30.5556	50	81.25	41.6667
899	0	1	100	90	37.5235	57.1797	100	100	75	75
900	0	2	82.7109	80	39.0971	49.5312	50	90	100	75
901	0	1	59.2445	65	55.9467	52.5213	100	100	100	91.6667
902	0	2	77.5355	85	67.6205	17.8761	83.3333	100	93.75	33.3333
903	0	2	50.7529	75	52.4694	39.0609	97.2222	100	75	41.6667
904	0	2	81.6288	80	37.793	61.4659	75	80	100	83.3333
905	0	1	83.2956	85	35.9093	35.4287	97.2222	50	93.75	75
906	0	1	100	90	57.761	57.0607	100	100	100	83.3333
907	0	2	100	90	57.4922	54.201	100	100	100	83.3333
908	0	2	70.7744	75	23.9886	21.7972	25	60	100	25
909	0	2	83.2956	60	34.1536	44.3489	75	100	100	58.3333
910	0	1	43.7467	50	53.3927	37.1889	62.5	60	100	16.6667
911	0	2	82.7109	88	42.3932	55.4621	91.6667	90	93.75	75
912	0	1	76.7599	98	50.7173	26.0258	97.2222	70	100	75
913	0	2	100	80	58.2936	49.3804	100	100	100	83.3333
914	0	2	60.9112	75	48.7071	44.5736	72.2222	100	93.75	75
915	0	2	74.848	90	29.9073	36.0828	33.3333	60	100	66.6667
916	0	1	77.7806	100	33.3461	62.3301	63.8889	70	100	16.6667
917	0	2	100	80	55.8574	54.7942	100	100	100	66.6667
918	0	2	11.6591	20	64.1274	25.6917	86.1111	80	50	58.3333
919	0	1	86.027	90	55.6773	49.5174	94.4444	100	93.75	75
920	0	2	57.2885	100	62.2951	18.2498	100	100	100	66.6667
921	0	1	86.027	78	50.2046	47.1229	100	100	100	83.3333
922	0	2	81.6288	50	42.418	31.1907	50	60	100	41.6667
923	0	2	84.3777	95	47.2284	55.953	100	100	87.5	83.3333
924	0	2	76.7599	100	41.4748	25.617	58.3333	60	100	25
925	0	1	100	90	40.2396	46.1276	100	100	100	100
926	0	2	59.7189	50	26.1249	37.8969	16.6667	70	81.25	33.3333
927	0	2	60.9112	40	38.7313	46.4223	50	100	100	50
928	0	2	83.2956	80	22.2032	37.5736	27.7778	50	100	58.3333
929	0	2	77.5355	50	45.9295	29.3237	66.6667	70	100	66.6667
930	1	2	77.5355	45	35.6311	63.2886	75	100	93.75	83.3333
931	1	1	77.5355	75	53.9671	52.9686	97.2222	70	87.5	41.6667
932	0	2	86.027	99	49.4011	55.2006	100	100	100	66.6667
933	0	1	45.1502	50	31.5626	14.4611	62.5	50	100	8.33333
934	0	1	50.7529	82	53.1673	54.9635	100	100	100	58.3333
935	0	2	41.5754	85	35.5572	32.8692	52.7778	70	75	41.6667
936	0	2	59.7189	45	38.8091	32.8796	100	100	81.25	58.3333
937	0	1	74.848	50	60.4727	44.8929	100	100	100	50
938	0	2	77.5355	90	58.5272	49.363	100	100	100	100
939	0	1	83.2956	50	52.9221	18.5251	100	100	87.5	66.6667
940	0	2	62.5741	100	46.2155	17.457	8.33333	100	100	83.3333
941	0	1	100	50	56.7052	62.3903	100	100	100	100
942	0	2	43.7467	55	50.9875	50.7698	100	100	100	66.6667
943	0	2	81.6288	95	54.1051	35.4979	100	50	100	83.3333
944	0	2	43.7467	65	47.9309	39.6266	86.1111	60	81.25	8.33333
945	0	1	83.2956	75	55.0765	42.5681	100	100	81.25	83.3333
946	0	2	86.027	53	26.2231	49.8401	72.2222	100	87.5	33.3333
947	0	2	86.027	100	53.6817	41.46	77.7778	100	100	75
948	0	1	86.027	98	28.7075	25.6401	58.3333	60	100	58.3333
949	0	1	81.6288	50	59.9118	43.059	100	100	100	83.3333
950	0	1	86.027	96	55.0911	62.4919	100	100	87.5	66.6667
951	0	2	82.7109	75			69.4444	80	93.75	66.6667
952	0	2	70.7744	65	46.3013	19.8535	38.8889	100	100	16.6667
953	0	1	46.7214	60			69.4444	100	87.5	41.6667
954	0	2	100	90	56.1469	57.1624	100	100	100	75
955	0	2	50.5695	75	27.3622	28.6015	23.6111	100	100	100
956	0	1	84.3777	75			47.2222	100	81.25	75
957	0	2	37.8032	40	23.4585	26.0835	11.1111	60	75	8.33333
958	0	2	82.7109	60	46.6471	22.2824	30.5556	100	100	16.6667
959	0	1	70.7744	70	39.5479	41.3561	80.5556	100	62.5	33.3333
960	0	2	27.1418	50	28.9153	22.894	36.1111	80	100	8.33333
961	0	2	84.3777	65	50.4461	42.5959	100	80	100	41.6667
962	0	1	100	80	51.6294	52.4766	94.4444	90	100	75
963	0	2	77.5355	75			36.1111	50	100	50
964	0	1	24.2091	75	54.8855	30.3122	50	70	100	25
965	0	2	100	75			25	100	100	66.6667
966	0	1	100	90	48.6348	62.8984	100	90	100	58.3333
967	0	2	52.6648	75	15.4786	62.7392	33.3333	40	68.75	33.3333
968	0	2	81.0001	90	30.7606	39.4511	38.8889	20	87.5	41.6667
969	0	2	76.7599	50	44.1775	41.8552	20.8333	50	75	25
970	0	1	30.7786	60	34.3874	40.5728	30.5556	0	81.25	25
971	0	2	42.9163	50	48.1451	44.8528	94.4444	90	100	50
972	0	2	81.6288	75				100	100	58.3333
973	0	2	79.9794	80	55.8578	49.0407	100	90	93.75	66.6667
974	0	1	70.7744	80	34.0885	50.0601	75	100	100	41.6667
975	0	2	100	100	53.4568	57.3317	100	100	91.6667	58.3333
976	0	1	100	80	49.7908	37.1187	75	70	37.5	41.6667
977	0	2	59.7189	85	25.885	49.7364		70	100	58.3333
978	0	2	52.6648	40	40.5234	64.6404	100	100	75	33.3333
979	0	1	82.7109	90			88.8889	100	100	41.6667
980	0	2	70.5293	50	34.5455	42.2607	50	60	62.5	33.3333
981	0	2	82.7109	85	49.931	55.9553	80.5556	80	93.75	58.3333
982	0	1	100	80	52.9107	58.1541	88.8889	60	100	50
983	0	2	100	79	44.8241	38.6433	50	70
984	0	2	82.7109	65	42.2852	49.1281	100	100	100	75
985	0	2	52.6648	100	38.9058	50.7922	50	80	100	25
986	0	2	100	80	59.1062	54.0993	83.3333	80	100	66.6667
987	0	2	27.1418	10	55.1182	22.5494	91.6667	60	100	16.6667
988	0	2	85.3984	85	35.5293	58.8777	66.6667	90	100	58.3333
989	0	2	100	50	52.1115	60.2931	100	90	100	83.3333
990	0	1	52.4197	30	41.3657	54.2287	100	80	81.25	58.3333
991	0	2	79.9794	65	30.1935	46.2225	87.5	60	75	16.6667
992	1	2	28.0942	90	26.9523	59.8438	100	100	87.5	41.6667
993	0	2	100	90	51.9435	34.2067	69.4444	80	81.25	50
994	0	1	76.7599	70	58.5665	46.0204	100	80	87.5	62.5
995	0	1	56.513	75	58.8374	51.2396	100	90	81.25	66.6667
996	0	2	100	90	54.9059	50.8468	58.3333	90	100	50
997	0	2	84.3777		40.2339	62.2722	100	100	93.75	58.3333
998	0	1	79.9794		44.9607	60.8669	83.3333	100	93.75	83.3333
999	0	2	54.9812		41.9221	29.0054	100	40	87.5	58.3333
1000	0	2	79.9794	50	45.1514	46.6883	88.8889	90	100	41.6667
1001	0	2	100	40	50.2007	47.3082	91.6667	90	93.75	33.3333
1002	0	1	100	70	44.6251	49.9889	100	100	100	91.6667
1003	0	2	82.7109	85	56.9302	49.4393	100	100	100	100
1004	0	1	100	40	47.0005	57.7382	100	80	100	83.3333
1005	0	2	84.3777		59.127	53.6078	100	100	100	100
1006	0	1	100	60	56.1469	57.1624	100	90	100	100
1007	0	2	76.7599	74	37.1703	31.7667	41.6667	70	93.75	41.6667
1008	0	2	100	75	57.7817	56.5692	100	90	87.5	58.3333
1009	0	1	86.027	85	55.1747	53.7066	100	100	100	58.3333
1010	1	2	60.9112		39.3464	45.7041	52.7778	90	68.75	0
1011	0	1	100	66	44.8211	60.8497	100	70	93.75	25
1012	0	2	100	90	39.7847	43.1296	58.3333	80	100	75
1013	0	2	100	80	38.8629	43.8443	94.4444	100	100	66.6667
1014	1	2	84.3777	50	41.5292	32.9443	55.5556	60	100	33.3333
1015	0	1	100	80	50.4591	51.7111	100	100	93.75	75
1016	0	2	77.7806	80	33.787	49.7846	36.1111	50	25	16.6667
1017	0	1	39.6968		25.8354	35.5287	36.1111	100	75	41.6667
1018	0	2	82.7109	85	47.2087	35.5626	55.5556	70	100	75
1019	0	2	100	85	48.0558	58.162	88.8889	90	100	75
1020	0	2	84.3777	85	58.5272	49.363	100	90	100	83.3333
1021	0	2	84.3777	75	57.7817	56.5692	100	100	100	83.3333
1022	0	1	100	80	54.5125	52.0021	100	80	100	50
1023	0	2	84.3777	100	58.2589	40.7497	100	90	100	66.6667
1024	0	1	60.9112	60	48.2562	53.5532	100	80	100	33.3333
1025	0	2	46.7214	5	31.4731	20.4925	36.1111	90	100	58.3333
1026	0	1	60.9112	70	33.5788	54.5673	80.5556	100	87.5	58.3333
1027	0	2	84.3777	96	39.5082	43.1973	50	70	100	16.6667
1028	0	2	83.2956	50	45.4713	39.8119	66.6667	60	87.5	25
1029	0	2	84.3777		48.5836	48.0203	100	100	87.5	75
1030	0	1	83.2956	40	57.0091	34.6572	91.6667	90	100	66.6667
1031	0	2	62.5741		54.5247	58.0525	100	80	100	41.6667
1032	0	2	100	80	47.3624	52.72	88.8889	100	100	75
1033	0	1	83.2956	50	59.4269	38.5113	100	100	100	75
1034	0	2	54.9678	90	43.3439	21.5921	55.5556	100	100	41.6667
1035	0	1	62.5741	50	59.9693	43.1961	80.5556	100	100	83.3333
1036	0	2	82.7109		38.1294	55.2204	94.4444	100	87.5	66.6667
1037	0	2	86.027		37.8328	70.5631	58.3333	50	100	16.6667
1038	0	1	84.3777		45.1169	66.6122	100	100	100	83.3333
1039	0	2	39.8198	60			58.3333	100	87.5	66.6667
1040	1	2	40.1098	20			11.1111	50	100	25
1041	0	1	100	65	52.0916	49.2778	100	100	100	50
1042	0	2	59.7189	50	46.8505	21.3975	33.3333	100	100	33.3333
1043	0	2	70.7744	50	37.584	30.8324	16.6667	10	100	16.6667
1044	0	1	100	85	41.4592	59.3704	97.2222	100	100	91.6667
1045	0	2	40.1098	85	36.7677	26.5798	100	70	87.5	8.33333
1046	0	1	70.7744	60	51.0204	56.3286	77.7778	70	93.75	75
1047	0	1	100	70	47.0356	47.4586	100	60	87.5	41.6667
1048	0	1	82.7109		49.1286	52.8072	95.8333	100	87.5	58.3333
1049	0	1	84.3777	95	60.3348	42.8504	100	100	100	75
1050	0	2	59.7189	20	28.0442	23.9283	25	20	93.75	16.6667
1051	0	2	100	50	46.0166	50.4964	94.4444	100	100	83.3333
1052	0	2	82.7109	80	39.3669	51.8226	77.7778	100	100	66.6667
1053	1	2	76.7599	80	59.4265	44.2647	100	90	56.25	83.3333
1054	0	1	82.7109	60	45.5227	65.6285	94.4444	100	100	91.6667
1055	0	2	70.7744	75	12.4386	67.4306	44.4444	20	100	58.3333
1056	0	2	49.9409	75	50.9549	33.6854	100	100	93.75	66.6667
1057	0	2	100	80	52.1544	40.5063	94.4444	70	100	50
1058	0	2	100	80	59.8932	45.91	100	80	100	58.3333
1059	0	1	100	65	52.401	62.6613	100	100	87.5	58.3333
1060	0	2	100	80	56.1469	57.1624	100	100	100	50
1061	0	2	100	80	57.4629	45.2551	100	100	100	100
1062	0	1	100	75	60.4231	30.6853	100	90	100	66.6667
1063	0	1	100	90	55.0911	62.4919	100	100	100	50
1064	0	2	84.3777	0	42.2105	50.659	100	90	87.5	58.3333
1065	0	2	82.6669	30	26.3616	28.7319	47.2222	50	100	33.3333
1066	0	2	100	80	38.7496	65.3605	44.4444	70	93.75	50
1067	0	2	100	50	53.4568	57.3317	100	100	100	58.3333
1068	0	1	100	70	58.5484	43.1179	100	100	100	58.3333
1069	0	2	86.027	50	45.7471	41.8759	50	80	100	25
1070	0	2	82.7109	75	47.7555	48.5186	94.4444	60	100	33.3333
1071	0	2	100	6	47.8354	53.5233	72.2222	100	100	58.3333
1072	0	1	100	72	57.8398	23.9556	100	100	93.75	100
1073	0	1	57.2885	50	14.5258	42.6799	11.1111	60	37.5	33.3333
1074	0	1	100	80	59.127	53.6078	100	100	100	58.3333
1075	0	2	100	60	41.2858	51.667	66.6667	100	93.75	66.6667
1076	0	2	85.3984	75	38.4749	61.127	83.3333	100	100	75
1077	0	1	100	65	56.6236	47.0964	100	100	100	58.3333
1078	0	2	100	75	49.3863	57.0659	83.3333	100	100	100
1079	0	2	37.8032	50	19.4682	39.8935	97.2222	100	50	41.6667
1080	1	1	100	100	55.0916	56.7385	100	100	100	50
1081	0	2	84.3777	50	41.4749	68.5877	77.7778	70	100	66.6667
1082	0	2	84.3777	60	41.7331	29.8642	88.8889	50	100	16.6667
1083	0	1	50.5695	45	33.6532	30.5838	66.6667	100	81.25	16.6667
1084	0	1	79.9794	60	46.8348	62.9871	100	80	100	50
1085	0	2	79.9794	65	47.2855	27.9519	100	100	100	100
1086	0	2	76.7599	50	43.1501	34.2652	33.3333	60	100	58.3333
1087	0	1	100	75	52.9107	58.1541	97.2222	100	100	100
1088	0	2	59.7189	50	24.714	38.6886	36.1111	60	87.5	41.6667
1089	0	2	82.7109	50	51.1596	62.0992	72.2222	100	100	100
1090	0	1	70.7744	95	46.536	40.4421	75	40	100	25
1091	0	2	79.9794	80	50.4582	45.6694	97.2222	50	81.25	50
1092	0	2	100	30	51.3254	56.9756	80.5556	100	100	58.3333
1093	0	2	31.1733	95	7.90514	57.9653	20.8333	50	50	8.33333
1094	0	1	100	65	44.6665	47.1813	83.3333	50	81.25	75
1095	1	2	100	100	57.4922	54.201	100	100	100	100
1096	0	2	84.3777	80	56.134	43.0062	100	100	100	100
1097	0	2	100	100	53.469	63.3821	100	100	100	100
1098	0	1	82.7109	75	48.6907	49.7839	88.8889	90	62.5	50
1099	0	2	100	83	50.7324	51.1347	100	100	100	83.3333
1100	0	2	84.3777	40	50.2206	58.3235	100	90	100	83.3333
1101	0	1	100	75	57.391	52.21	100	100	100	91.6667
1102	0	2	20.361	30			100	70	100	66.6667
1103	0	2	100	85	44.7921	54.9499	97.2222	80	100	50
1104	0	2	100	50	51.8553	57.7303	100	100	100	91.6667
1105	0	1	82.6669	65	31.1552	57.7786	50	60	81.25	83.3333
1106	0	2	100	70	36.6159	49.3629	87.5	100	81.25	66.6667
1107	0	1	81.0001	75	35.4523	57.8256	100	100	100	100
1108	0	2	100	75	61.5073	45.8084	86.1111	100	100	100
1109	0	2	81.6288	50	40.1182	36.4318	75	60	87.5	41.6667
1110	0	1	84.3777	70	57.7666	36.5575	88.8889	100	100	100
1111	0	2	100	90	55.8574	54.7942	100	100	93.75	58.3333
1112	0	2	79.4474	60	46.4743	42.8411	47.2222	100	62.5	66.6667
1113	0	2	100	90	56.4364	59.5306	100	100	100	91.6667
1114	0	1	37.7848	20	16.8675	49.2478	55.5556	40	93.75	16.6667
1115	0	2	100	90	57.4922	54.201	97.2222	90	81.25	75
1116	0	2	20.361	80	28.8159	26.2207	19.4444	20	100	8.33333
1117	0	1	70.7744	80	42.1328	22.7281	63.8889	100	100	91.6667
1118	0	2	59.7189	50	17.4725	39.3199	38.8889	40	81.25	8.33333
1119	0	1	100	95			100	100	100	83.3333
1120	0	2	59.7189	25	25.8933	29.9123	22.2222	70	87.5	25
1121	0	2	100	50	50.445	29.53	88.8889	100	100	75
1122	0	1	68.8625	20	35.0034	44.5806	100	100	81.25	50
1123	0	2	70.7744	75	49.9917	49.9216	94.4444	80	100	50
1124	0	2	83.2956	75	55.0464	47.3749	100	90	87.5	41.6667
1125	0	2	84.3777	60	52.3377	50.3952	94.4444	100	93.75	66.6667
1126	0	2	60.9112	80	51.69	52.0595	94.4444	100	75	91.6667
1127	0	2	83.2956	75	42.6345	59.7346	83.3333	80	81.25	66.6667
1128	0	1	100	75	56.0961	45.0678	100	100	100	58.3333
1129	0	2	43.7467	75	42.3558	40.05	33.3333	70	87.5	33.3333
1130	0	2	60.9112	75	46.4521	23.7246	75	90	75	41.6667
1131	0	2	49.9409	30	21.1602	33.5398	61.1111	100	100	33.3333
1132	0	1	100	76	34.3625	49.0521	75	50	100	66.6667
1133	0	1	86.027	90	39.7016	63.5544	100	90	100	66.6667
1134	0	2	100	50	43.2969	55.5603	100	100	100	41.6667
1135	0	2	7.74663	50	24.6214	35.6743	27.7778	60	81.25	8.33333
1136	0	2	79.9794	50	48.0408	54.1297	100	100	100	41.6667
1137	0	2	79.4474	30	30.627	51.5588	80.5556	100	100	66.6667
1138	0	2	56.513	25	35.4926	30.4529	50	80	100	25
1139	0	1	33.329	60	56.1053	30.7774	83.3333	80	100	33.3333
1140	0	2	79.9794	30	43.8733	34.8401	77.7778	100	50	75
1141	0	1	68.8625	62	39.6585	54.1487	100	90	93.75	58.3333
1142	0	1	70.7744	75	46.836	53.6192	91.6667	90	100	58.3333
1143	0	2	84.3777	85	46.3156	33.8797	63.8889	70	100	16.6667
1144	0	2	52.6648	25	35.8877	45.4699	72.2222	90	100	33.3333
1145	0	1	79.9794	60	48.5111	42.2498	88.8889	50	100	75
1146	0	2	76.1313	85	34.1343	31.7829	77.7778	90	81.25	58.3333
1147	0	1	39.6968	60	23.284	41.7353	59.7222	90	100	66.6667
1148	0	2	81.0001	70	49.6564	42.6654	100	70	75	58.3333
1149	0	2	67.8418	50	30.2607	30.8711		100	100	100
1150	0	2	76.1313	85	16.4727	64.0116		100	87.5	50
1151	0	1	83.2956	65	33.5804	46.125	88.8889	100	81.25	58.3333
1152	0	2	43.7467	25	30.6563	21.9934	41.6667	60	81.25	33.3333
1153	0	1	37.8032	30	30.0202	32.4846	58.3333	100	81.25	41.6667
1154	0	2	100	90	56.1473	51.4089	100	100	100	83.3333
1155	0	2	100	80	52.7943	61.506	100	100	100	66.6667
1156	0	1	79.9794	60	38.5792	51.8501	91.6667	100	100	58.3333
1157	0	2	84.3777	50	39.3358	47.8644	86.1111	90	100	33.3333
1158	0	2	46.7214	25	30.2039	20.74	66.6667	50	75	50
1159	0	1	77.7806	50	15.6457	61.3436	47.2222	80	100	25
1160	0	2	52.4197	5	29.4038	34.3859	27.7778	100	93.75	58.3333
1161	1	2	100	75	43.9979	59.6757	100	100	100	41.6667
1162	0	1	70.7744	90	50.0391	35.5546	86.1111	100	100	58.3333
1163	0	2	70.7744	45	46.2204	38.2414	81.9444	60	100	75
1164	0	2	42.9163	70	35.7701	43.4927	100	90	62.5	66.6667
1165	0	2	100	75	45.3371	59.7368	100	80	100	100
1166	0	2	84.3777	55	36.6012	44.716	86.1111	100	100	75
1167	0	1	100	40	46.1655	56.3365	91.6667	90	100	75
1168	0	2	100	50	52.4572	48.9321	100	90	100	75
1169	0	1	100	25	58.8167	51.7312	100	100	100	91.6667
1170	0	2	28.2239	40	27.9682	26.6422	75	100	100	75
1171	0	2	53.257	75	36.0265	33.8852	50	100	100	0
1172	0	1	100	70	48.7573	47.1488	97.2222	60	100	33.3333
1173	0	2	33.1408	80	18.2902	34.33	41.6667	70	75	0
1174	0	2	79.9794	50	62.7065	25.6136	100	100	100	66.6667
1175	0	2	39.6968	50	23.9286	27.975	25	60	100	50
1176	0	1	100	60	39.5282	46.3201	77.7778	100	100	83.3333
1177	0	2	54.9812	30	38.3332	41.3575	97.2222	100	81.25	25
1178	0	2	100	50	27.2854	53.8025	26.3889	100	100	91.6667
1179	0	1	79.9794	80	54.5295	51.9769	100	100	100	50
1180	0	2	51.6517	47	46.9698	21.1937	100	90	93.75	100
1181	0	2	79.9794	85	40.8745	46.2865		100	100	75
1182	0	1	100	95	47.0315	56.5991	93.0556	100	100	58.3333
1183	0	1	100	85	45.2207	63.0887	95.8333	100	100	58.3333
1184	0	2	77.7806	75	25.5314	65.3822	100	80	87.5	75
1185	0	2	-10.9071	4	18.6079	27.8894	0	0	37.5	0
1186	0	2	70.7744	40	31.7767	34.9037	47.2222	40	87.5	25
1187	0	1	77.7806		18.9427	70.7176	66.6667	80	56.25	66.6667
1188	0	2	56.513	85	16.687	49.7245	37.5	80	100	50
1189	0	1	79.9794	80	49.265	43.203	97.2222	70	100	66.6667
1190	0	2	82.7109	50	51.822	57.9249	100	100	100	91.6667
1191	0	2	82.7109	50	46.6829	45.9811	44.4444	80	100	66.6667
1192	0	1	77.7806		46.4417	52.6471	55.5556	10	87.5	66.6667
1193	0	2	59.7189	75	40.4879	47.2593	44.4444	70	68.75	66.6667
1194	0	2	59.7189	50	47.2425	20.9477	52.7778	100	100	83.3333
1195	0	1	0				100
1196	0	2	37.8032	40	25.3224	39.7897	30.5556	30	75	8.33333
1197	0	2	44.6271	50	52.3355	32.7631	55.5556	60	100	16.6667
1198	0	1	79.9794	70			100	40	100	12.5
1199	0	2	77.7806	40			41.6667	10	81.25	50
1200	0	2	84.3163	40	28.2702	57.5551	80.5556	50	81.25	58.3333
1201	0	2	84.3777	90	50.1123	40.4753	100	80	100	83.3333
1202	0	2	59.7189	40	37.7574	30.4505	33.3333	90	93.75	0
1203	0	1	81.6288	85	35.9794	57.0706	86.1111	60	100	58.3333
1204	0	2	84.3777	70	49.5252	56.939	97.2222	0	81.25	50
1205	0	2	0	30	27.017	62.5822	100	100	87.5	75
1206	0	1	79.4474	50	41.2268	29.0011	86.1111	60	100	41.6667
1207	0	2	77.7806	85	31.6103	53.0399	75	70	81.25	66.6667
1208	0	2	100	80	53.4568	57.3317	100	60	93.75	58.3333
1209	0	1	83.2956	80	52.4439	42.8745	100	100	100	83.3333
1210	0	2	100	65	33.7905	70.1554	97.2222	40	100	91.6667
1211	0	2	100	90	56.1469	57.1624	100	100	100	75
1212	0	2	70.5293	25			27.7778	60	100	25
1213	0	2	43.7467	50	25.8173	32.6262	61.1111	80	100	33.3333
1214	0	1	57.2885	50	25.5965	39.3574	54.1667	50	62.5	58.3333
1215	0	1	82.7109	60	45.3986	63.8901	100	60	100	33.3333
1216	0	1	77.7806	50	54.802	54.3703	100	100	87.5	66.6667
1217	0	2	70.5293	60	38.7747	39.6136	80.5556	90	81.25	75
1218	0	2	79.9794	80	49.5814	43.2098	100	90	100	41.6667
1219	0	2	46.7214		22.38	48.2207	41.6667	50	25	16.6667
1220	1	2	59.7189	45	15.7301	48.9438	33.3333	70	100	66.6667
1221	0	2	51.6517	85	52.8227	26.8926	100	100	75	50
1222	0	2	84.3777	75	50.9465	51.2637	100	100	81.25	58.3333
1223	0	1	84.3777	75	51.5326	55.6821	100	100	100	75
1224	0	2	100	30	48.7699	35.8021	100	100	100	66.6667
1225	0	2	82.6669	50	51.6558	32.0589	100	100	100	58.3333
1226	0	2	84.3777	50	44.5219	30.3616	75	100	100	50
1227	0	1	100	60	47.6061	34.7977	100	100	100	66.6667
1228	0	2	76.7599	80	31.2364	34.6984	19.4444	40	100	25
1229	0	1	84.3777	100	57.2078	31.4664	100	90	100	58.3333
1230	0	1	100	70	47.1965	46.9051	100	100	100	50
1231	0	2	59.7189	50	31.4334	29.0114	75	80	100	41.6667
1232	0	2	100	75	46.0046	35.1962	47.2222	70	100	58.3333
1233	0	1	51.6517	80	57.524	30.6166	100	100	100	83.3333
1234	0	2	54.9812	99	49.752	39.1672	100	100	100	33.3333
1235	0	2	100	85	47.0358	50.5047	100	100	100	91.6667
1236	0	2	59.7189	75	28.257	38.3971	25	0	87.5	58.3333
1237	0	2	84.3777	75	45.1256	45.5563	100	100	100	58.3333
1238	0	2	100	90	51.2638	52.8223	100	100	100	75
1239	0	1	82.7109	75	43.1464	52.5459	100	100	100	58.3333
1240	0	2	16.5205	60	41.6672	35.7872	47.2222	80	68.75	41.6667
1241	0	2	59.7189	80	40.1537	28.4584	37.5	100	100	66.6667
1242	0	2	70.7744	100	62.6598	37.2733	100	100	93.75	75
1243	0	2	100	50	60.162	48.7698	100	100	93.75	75
1244	0	2	59.7189	70	13.0284	51.069	22.2222	50	100	50
1245	0	2	100	75	44.0258	62.6477	75	80	100	75
1246	0	1	30.7786	15	15.3978	35.4606	30.5556	40	75	50
1247	0	2	47.0082	60	32.9772	54.6349	36.1111	50	100	33.3333
1248	0	2	84.3777	50	48.9813	55.0798	58.3333	100	100	50
1249	0	1	100	75	56.7052	62.3903	100	100	100	100
1250	0	2	84.3777	70	40.7842	53.2282		100	81.25	66.6667
1251	0	2	57.5337	80	42.953	68.0025	91.6667	100	100	83.3333
1252	0	1	100	75	48.0728	58.1368		100	100	83.3333
1253	0	2	41.5754	50	28.6947	55.8365	100	90	81.25	50
1254	0	2	26.7942	55	36.8549	17.3281	100	70	100	66.6667
1255	0	1	-4.02381	50	22.9189	64.5336	38.8889	90	68.75	50
1256	0	2	-1.00519	3	23.989	16.0438	8.33333	50	12.5	8.33333
1257	0	2	83.2956	60	33.4723	39.7346	36.1111	60	87.5	66.6667
1258	0	1	84.3163	50	21.2096	54.8769	38.8889	50	100	41.6667
1259	0	2	54.9678		36.6662	48.9198	72.2222	50	100	41.6667
1260	0	2	100	85	38.8886	65.2336	100	80	100	58.3333
1261	0	1	83.2956	70	49.34	45.2939	100	100	100	58.3333
1262	0	2	52.6648	40	27.6942	22.5529	36.1111	40	62.5	8.33333
1263	0	1	82.7109	70	43.1874	55.8336	86.1111	60	93.75	41.6667
1264	0	2	82.7109	90	54.6008	55.3386	100	70	62.5	66.6667
1265	0	2	79.9794	95	42.2349	57.4955	100	50	100	33.3333
1266	0	1	100	50	53.1673	54.9635	100	100	100	66.6667
1267	0	2	35.8167	25	21.0736	37.8383	25	60	68.75	25
1268	0	2	84.3777	50	51.2289	25.9981	100	100	75	58.3333
1269	0	2	21.5586	45	31.2308	33.6059	27.7778	60	100	41.6667
1270	0	2	100	80	55.8574	54.7942	100	90	87.5	83.3333
1271	0	1	84.3777	50	50.1042	61.6754	100	100	87.5	75
1272	0	2	77.5355	35	37.3384	31.1185	66.6667	80	93.75	50
1273	0	1	85.3984	40	43.1728	53.822	97.2222	80	100	66.6667
1274	0	2	82.6669	80	50.6693	32.512	52.7778	60	100	16.6667
1275	0	2	43.7467	60	36.534	37.8318	100	100	75	75
1276	0	2	79.9794	40	45.2026	44.9699	100	90	56.25	41.6667
1277	0	2	51.1568	50	42.117	59.1515	100	100	75	91.6667
1278	0	1	68.8625	80	32.4582	43.7207	69.4444	50	100	58.3333
1279	0	2	43.7467	50	37.6787	45.5812	100	100	81.25	50
1280	0	1	68.8625	23	27.1342	50.6439	44.4444	90	43.75	25
1281	0	1	52.6648	75	43.2139	58.7176	100	100	100	41.6667
1282	0	2	54.9678	70	54.0145	31.9222	100	100	100	75
1283	0	2	46.2899	90	58.0505	59.4289	100	100	100	91.6667
1284	0	2	26.3045	65	40.6061	49.969	100	90	43.75	50
1285	0	1	77.5355	85	54.802	54.3703		100	93.75	83.3333
1286	0	2	100	50	53.6566	28.8627	100	100	100	100
1287	0	2	42.4079	80	47.8488	31.1472	100	90	81.25	100
1288	0	2	100	80	45.6145	56.18	100	90	93.75	83.3333
1289	0	1	57.5337	50	18.9097	65.1589	61.1111	70	100	75
1290	1	2	100	50	46.4622	63.6508	100	100	68.75	83.3333
1291	0	2	57.2885	50	38.7903	28.5173	25	70	100	41.6667
1292	0	1	81.0001	35	41.7211	50.8296	33.3333	100	100	91.6667
1293	0	2	81.0001	75	25.6357	56.1053	95.8333	60	100	41.6667
1294	0	2	83.2956	50	48.1565	36.4179	100	100	100	83.3333
1295	0	1	46.2764	50	23.503	55.6166	50	70	75	50
1296	0	1	44.2315	95	42.613	50.9004	100	100	100	100
1297	0	2	53.257	3	42.414	26.7533	100	100	93.75	41.6667
1298	0	2	76.7599	80	46.3403	46.0742	100	80	62.5	33.3333
1299	0	2	81.3836	40	25.9088	38.3293	41.6667	50	81.25	75
1300	0	1	100	90	54.2655	40.6978	100	80	100	83.3333
1301	0	2	86.027	80	25.4199	53.0601	100	100	93.75	83.3333
1302	0	1	100	80	45.2207	63.0887	97.2222	100	93.75	83.3333
1303	0	2	42.4079	50	38.1906	38.3925	100	100	81.25	100
1304	0	2	17.8357	2	17.0024	37.4284		100	100	66.6667
1305	0	1	79.9794	50	58.6366	46.4544	97.2222	50	100	33.3333
1306	0	2	56.513	50	38.2615	27.6717	100	100	100	83.3333
1307	0	2	84.3163	45	32.5645	30.3546	27.7778	70	75	50
1308	0	1	26.8076	70	62.8254	36.2605	100	100	93.75	66.6667
1309	0	2	81.3836	75	41.6621	56.1535	100	100	100	83.3333
1310	0	2	76.7599	35	33.2256	25.3727	100	10	50	50
1311	0	1	38.0096	60	35.6524	66.2253	100	100	93.75	75
1312	0	2	70.5293	30	28.645	38.1327	72.2222	50	81.25	75
1313	0	2	54.9678	50	54.2717	26.8288	41.6667	60	93.75	16.6667
1314	0	1	82.7109	60	59.64	49.3468	94.4444	80	68.75	50
1315	0	2	70.7744	75	29.2518	39.8137	55.5556	70	100	33.3333
1316	0	2	79.4474	30	21.7658	32.2931	20.8333	70	100	66.6667
1317	0	2	52.6648	40	56.1639	57.1371	100	100	100	50
1318	0	1	84.3777	80	28.9935	43.714	30.5556	0	100	83.3333
1319	0	2	28.8526	50	28.1345	44.6159	91.6667	60	75	33.3333
1320	0	2	100	85	32.9211	40.6661	44.4444	80	100	58.3333
1321	0	2	100	80	55.4505	27.4956	100	100	100	83.3333
1322	0	1	84.3777	20			58.3333	100	81.25	91.6667
1323	0	1	62.5741	20	54.2396	55.3621	87.5	90	100	75
1324	0	2	76.1313	50	51.628	46.5028	94.4444	100	100	91.6667
1325	0	2	76.1313	50	56.2192	54.9148	100	100	100	83.3333
1326	0	1	59.7189	30	9.49126	70.6464	100	50	75	66.6667
1327	0	2	100	80	21.9029	56.3034	72.2222	60	87.5	25
1328	0	2	79.9794	60	20.5973	58.4827	83.3333	100	100	75
1329	0	2	81.6288	70	40.7356	52.03	88.8889	100	68.75	50
1330	0	1	82.7109	85			100	60	100	75
1331	0	2	56.513		18.4558	33.3172	75	60	100	16.6667
1332	0	2	79.9794	25	48.3531	42.9634	100	80	75	50
1333	0	2	83.2956	80	41.9605	31.1092	100	80	100	50
1334	0	2	39.6968	85	25.0335	42.6065	55.5556	60	87.5	25
1335	0	1	77.5355	80	50.3447	55.0209	86.1111	80	100	58.3333
1336	0	2	79.9794	80	39.2319	55.9095	55.5556	60	68.75	41.6667
1337	0	2	84.3777	40	52.6838	41.1732	100	90	100	41.6667
1338	0	1	46.2899	65	32.7752	62.0693	69.4444	60	100	58.3333
1339	0	2	68.8625	75	34.2395	54.4779	83.3333	100	100	50
1340	0	2	83.2956	50	30.963	30.7532	100	100	100	75
1341	0	1	84.3777	90	47.9028	46.315	91.6667	60	100	41.6667
1342	0	2	79.9794	50	36.0379	44.7633	91.6667	100	93.75	66.6667
1343	0	2	44.6271	75	56.3862	22.1693	100	100	100	58.3333
1344	0	1	70.5293	50	44.8114	34.0455	88.8889	80	100	66.6667
1345	0	2	84.3777	70	56.2516	42.132	94.4444	60	100	41.6667
1346	0	2	100	95	40.8852	43.3862	100	50	100	16.6667
1347	0	1	51.6517	50	36.5179	25.8309	100	60	75	8.33333
1348	0	2	59.7189	50	52.4848	42.3806	97.2222	70	81.25	41.6667
1349	0	2	37.8032	20	27.2066	36.1007	77.7778	90	87.5	41.6667
1350	0	1	81.6288	20	29.9368	44.7661	69.4444	100	93.75	75
1351	0	2	68.8625	50	22.4008	45.6087	45.8333	30	87.5	41.6667
1352	0	2	79.9794	40	43.8742	52.1839	100	80	100	33.3333
1353	0	1	86.027	100	42.0864	40.8611	94.4444	100	100	41.6667
1354	0	2	79.9794	70	53.1692	40.7678	95.8333	90	100	41.6667
1355	0	2	46.7214	60	33.1632	28.3345	77.7778	100	75	16.6667
1356	0	2	79.9794	60	45.6711	44.5898	77.7778	60	100	75
1357	0	1	82.7109	60	49.8908	56.5933	100	20	100	66.6667
1358	0	1	84.3777	70	33.7147	31.7185	52.7778	100	100	50
1359	0	2	59.7189	40	27.9646	30.0293	66.6667	40	62.5	0
1360	0	2	68.8625	50	21.3611	46.3427		80	100	66.6667
1361	0	1	68.8625	80	23.0375	59.1448	100	100	100	58.3333
1362	0	2	100	98	58.6276	42.7704	100	100	81.25	75
1363	0	2	100	100	32.0615	57.7865	100	40	100	50
1364	0	1	100	75	59.3867	52.7836	100	80	100	58.3333
1365	0	2	43.7467	50	59.8932	45.91	100	80	100	41.6667
1366	0	2	81.3836	55	38.4957	51.037	84.7222	30	93.75	33.3333
1367	0	1	59.7189	60	48.2103	24.7256	31.9444	80	81.25	41.6667
1368	0	2	100	100	35.1632	44.0875	63.8889	80	100	58.3333
1369	0	2	83.2956	75	56.1473	51.4089	100	100	100	50
1370	0	1	100	100	55.0911	62.4919	100	100	100	50
1371	0	2	81.0001	75	44.1099	53.8812	100	100	62.5	58.3333
1372	0	2	33.039	50	32.8155	48.2745	100	100	100	50
1373	0	1	100	90	56.4157	60.0221	100	100	75	66.6667
1374	0	2	84.3777	85	44.1085	53.5929	80.5556	80	100	50
1375	0	2	79.9794		46.5334	50.9353	97.2222	70	93.75	58.3333
1376	0	1	100	75	42.1624	64.8819	100	90	100	91.6667
1377	0	2	39.6968	40	43.0778	26.9143	100	0	62.5	8.33333
1378	0	2	84.3777	50	63.7986	26.089	100	90	87.5	58.3333
1379	0	2	84.3777	70	30.0196	32.3405	100	40	100	25
1380	0	2	84.3777	80	56.1178	30.949	100	90	100	58.3333
1381	0	1	37.8032	20	31.1561	15.3007	27.7778	0	81.25	8.33333
1382	0	2	70.7744	30	26.8469	45.5942	84.7222	90	100	33.3333
1383	0	2	59.7189		25.8635	46.2332	83.3333	70	100	25
1384	0	1	84.3777	75	63.9472	39.9283	100	100	100	50
1385	0	2	59.7189	30	46.1364	30.1231	100	100	100	91.6667
1386	0	1	100		58.2589	40.7497	100	100	100	66.6667
1387	0	2	43.7467	15	35.6332	55.3542	100	80	75	33.3333
1388	0	1	100	50	38.5281	49.2906	100	100	100	91.6667
1389	0	2	100	75	36.4613	53.373	100	100	100	41.6667
1390	0	2	82.7109	50	24.123	59.8591	100	100	100	83.3333
1391	0	1	59.7189	80	35.5282	64.4869	80.5556	80	100	25
1392	0	2	44.6271	50	15.3974	41.214	0	50	100	0
1393	0	2	26.4274	70	49.3693	57.0912	100	80	100	66.6667
1394	0	1	82.7109	75	49.4628	48.5986	100	100	100	100
1395	0	2	46.2764	70	42.1611	47.3897	100	100	100	58.3333
1396	0	2	68.8625	90	32.4426	50.2955	47.2222	60	100	33.3333
1397	0	1	79.4474	60	24.1729	47.7143	38.8889	60	100	25
1398	0	2	82.7109	75	56.5366	39.0805	100	100	87.5	58.3333
1399	0	2	79.9794	90	49.8299	27.2296	100	100	100	50
1400	0	2	77.7806	75	12.133	66.6394	75	70	100	8.33333
1401	0	1	86.027	75	33.5831	54.0218	100	60	100	41.6667
1402	0	2	20.361	80	38.0103	37.9334	41.6667	70	75	16.6667
1403	0	2	59.7189	50	29.5696	26.2437	50	50	100	16.6667
1404	0	2	77.7806	30	19.9019	57.0982	36.1111	20	81.25	33.3333
1405	0	1	84.3163	85	25.7551	41.4855	66.6667	40	93.75	0
1406	0	1	84.3163	85	41.5787	65.0642	100	100	100	58.3333
1407	0	2	84.3163	50	30.4758	48.4002	72.2222	80	87.5	50
1408	0	2	79.9794	25	41.8858	24.5806	100	100	100	66.6667
1409	0	1	44.6271	50	55.9019	37.2789	100	100	81.25	66.6667
1410	0	1	84.3777	65	40.8697	29.128	100	50	100	50
1411	0	1	84.3777	95	42.8104	51.2029	100	80	100	50
1412	0	1	59.7189	8	30.8563	57.1277	66.6667	70	100	41.6667
1413	0	2	70.7744	50	35.7372	43.0312	37.5	100	75	33.3333
1414	0	2	59.7189	50	23.7498	31.5236	8.33333	30	81.25	8.33333
1415	0	2	49.9409	100	53.8233	26.7622	47.2222	80	93.75	41.6667
1416	0	2	20.361	50	35.4842	29.2004	19.4444	50	100	50
1417	0	1	84.3163	60	37.7044	43.6945	41.6667	80	81.25	33.3333
1418	0	2	79.4474	60	32.9265	37.4994	66.6667	60	75	66.6667
1419	0	1	70.7744	70	33.047	42.6248	41.6667	70	93.75	25
1420	0	2	100	70	44.3981	55.9611	94.4444	60	100	41.6667
1421	0	2	100		56.0099	43.6129	100	100
1422	0	2	70.7744	60	33.5216	56.4149	100	90	50	50
1423	0	2	37.8032	0	27.2252	15.0521	38.8889	70	100	0
1424	0	2	81.6288	69	24.7451	56.3228	75	100	87.5	58.3333
1425	0	2	59.7189	30	27.979	33.9174		80	75	50
1426	0	1	100	50	42.3705	33.2392	91.6667	100	100	100
1427	0	2	83.2956	60	36.276	41.7279	66.6667	100	93.75	66.6667
1428	0	2	68.8625	50	22.4217	40.8766	33.3333	20	68.75	25
1429	0	1	79.4474	30	31.1123	32.96	16.6667	50	100	50
1430	0	2	77.7806	50	20.4344	41.3999	66.6667	100	100	66.6667
1431	0	1	43.7467	25	29.6584	26.7474	19.4444	100	93.75	41.6667
1432	0	2	59.7189	70	28.7514	26.9787	36.1111	80	75	16.6667
1433	0	2	44.5656	70	31.2156	50.3374	47.2222	40	81.25	50
1434	0	1	100	75	56.4368	53.7771	100	100	100	50
1435	0	2	100	70	54.9245	47.9959	100	100	100	50
1436	0	2	70.7744	40	25.8359	29.7753	11.1111	50	81.25	16.6667
1437	0	2	59.7189	80	29.0961	39.0977	27.7778	50	93.75	41.6667
1438	0	2	42.9163	50	40.2551	36.3469	44.4444	80	100	41.6667
1439	0	1	76.7599	50	38.0903	41.2264	100	80	93.75	41.6667
1440	0	1	26.3045	50	41.2482	30.3573	61.1111	50	81.25	8.33333
1441	0	2	100	70	56.1149	48.1145	100	100	100	50
1442	0	2	52.6648	70	22.3421	37.4467	33.3333	70	100	8.33333
1443	0	1	77.5355	75	22.1505	57.291	72.2222	90	100	50
1444	0	2	16.7087	50	22.9151	18.4709	2.77778	70	100	0
1445	0	2	100	70	29.944	52.4661	80.5556	60	100	41.6667
1446	0	1	100	60	45.331	49.1814	91.6667	80	100	66.6667
1447	0	2	100	75	31.8067	58.1473	63.8889	100	100	58.3333
1448	0	2	100	95	44.5379	61.8758	100	100	100	91.6667
1449	0	1	16.4535	75	28.6459	39.6844	100	100	93.75	66.6667
1450	0	2	0	85	21.211	45.6343	83.3333	90	100	100
1451	0	2	81.0001	50	45.4865	54.7826	100	100	75	50
1452	0	1	52.6648	50	21.1464	27.3944	30.5556	80	75	25
1453	0	2	70.7744	50	18.4851	42.263	100	100	62.5	58.3333
1454	0	2	100	10	43.0184	51.1485	100	100	100	58.3333
1455	0	1	100	100	55.0911	62.4919	100	100	100	66.6667
1456	0	2	100	80	40.4951	48.5463	100	100	100	100
1457	0	2	70.7744	30	49.146	47.0285	33.3333	60	100	8.33333
1458	0	1	77.7806	20	11.0658	62.4711	44.4444	40	87.5	33.3333
1459	0	2	100	70	57.2208	54.7353	100	100	100	58.3333
1460	0	2	26.3045	20	19.12	50.4814	58.3333	60	43.75	0
1461	0	2	39.6968	55	26.8167	42.6684	62.5	70	100	8.33333
1462	0	1	59.2005	35	25.4971	25.0679	100	100	87.5	75
1463	0	2	76.1313	60	34.0686	44.0857	83.3333	50	100	66.6667
1464	0	1	53.257	20	23.9018	45.6091	94.4444	100	100	66.6667
1465	0	2	84.3777	90	53.3078	51.4916	100	100	62.5	58.3333
1466	0	2	16.7087	10	26.8916	24.4457	11.1111	30	100	8.33333
1467	0	2	70.7744	50	27.4677	46.2912	36.1111	50	100	25
1468	0	2	43.7467	10	17.7438	38.7856	19.4444	60	93.75	0
1469	0	2	76.7599	40	57.9286	24.4594	77.7778	40	68.75	50
1470	1	2	100	70	39.7016	63.5544	100	100	68.75	50
1471	0	2	100	75	40.3921	39.1825	100	70	100	58.3333
1472	0	2	30.7786	20	14.9743	41.4227	100	100	25	75
1473	0	2	100	75	19.6811	63.8294	100	100	100	83.3333
1474	0	2	68.8625	73	19.6482	52.6541	19.4444	60	75	41.6667
1475	0	2	33.329	50	14.6018	39.966		100	56.25	50
1476	0	1	70.7744	55	30.0261	46.7297	73.6111	60	87.5	41.6667
1477	0	2	100	40	37.2643	56.5095	69.4444	90	75	91.6667
1478	0	1	100	80	50.7464	52.2392	100	90	100	41.6667
1479	0	1	100	37	52.3548	50.3699	88.8889	70	100	66.6667
1480	0	1	82.7109	75	46.9719	59.1436	97.2222	90	93.75	50
1481	0	2	60.9112		54.877	30.531	100	100	100	75
1482	0	2	84.3777	79	57.6023	38.8555	77.7778	100	100	41.6667
1483	0	2	54.9678	50	43.8231	27.9306	94.4444	50	68.75	0
1484	0	2	43.7467	50	30.2172	23.779	22.2222	20	50	0
1485	0	1	83.2956		41.0001	54.5744	100	100	100	83.3333
1486	0	1	82.7109	65	51.9433	48.6227	88.8889	80	81.25	41.6667
1487	1	2	59.7189	30	54.802	54.3703	100	90	93.75	50
1488	0	2	84.3777	85	52.6458	49.9125	100	100	100	41.6667
1489	0	1	84.3777	40	53.2552	20.5015	100	80	81.25	58.3333
1490	0	2	100	95	55.2388	41.3091	75	70	68.75	83.3333
1491	0	2	49.9409	98	49.1035	37.1913	55.5556	80	100	66.6667
1492	0	1	84.3777	50	60.1534	39.3324	100	100	87.5	66.6667
1493	0	2	83.2956	50	25.0904	43.1751	50	80	56.25	91.6667
1494	0	2	100	75	50.1674	47.5028	100	100	100	91.6667
1495	0	1	54.9812	45	53.8139	25.0169	55.5556	80	100	83.3333
1496	0	2	76.7599	50	55.0455	30.0311	93.0556	100	81.25	75
1497	0	2	81.6288	50	35.4035	46.1635	48.6111	80	100	25
1498	0	2	59.7189	50	22.8412	39.6214	22.2222	100	87.5	25
1499	0	1	81.6288	50	25.6555	67.1206	50	50	93.75	25
1500	0	2	59.7189	8	32.56	45.8558	19.4444	90	68.75	16.6667
1501	0	2	70.7744	50	41.7053	50.9875	83.3333	80	81.25	66.6667
1502	0	1	85.3984	50	37.5355	63.1047	91.6667	60	100	83.3333
1503	0	2	100	80	55.0911	62.4919	100	100	100	83.3333
1504	0	2	77.5355	50	35.3268	38.5952	19.4444	100	93.75	50
1505	0	2	26.3045	40	32.8757	50.7594	72.2222	50	75	25
1506	0	1	54.9812	80	69.5085	13.8461	100	100	100	66.6667
1507	0	2	82.6669	50	58.5195	22.8021	100	100	87.5	91.6667
1508	0	1	84.3777		57.2791	43.3654	100	80	81.25	66.6667
1509	0	2	82.7109	50	42.4168	46.305	100	70	93.75	41.6667
1510	0	2	59.7189	20	20.2245	24.3937	8.33333	20	62.5	8.33333
1511	0	1	83.2956	80	48.8628	61.1133	100	100	93.75	75
1512	0	2	76.7599	50	48.568	33.8614	73.6111	70	68.75	58.3333
1513	0	2	59.7189	78	33.1354	15.468	13.8889	60	81.25	33.3333
1514	0	1	84.3777	75	44.0827	31.3843	97.2222	100	100	91.6667
1515	0	2	79.4474	40	26.4106	47.2854	33.3333	80	87.5	50
1516	0	2	76.1313	7	21.9766	37.7924	25	70	75	0
1517	0	2	46.7214	80	49.9954	28.7895	88.8889	80	81.25	66.6667
1518	0	1	79.9794	60	46.2895	47.1364	100	100	100	75
1519	0	2	84.3777	80	44.8274	64.244		100	100	75
1520	0	2	30.8257	49	33.5274	42.3286	100	70	100	75
1521	0	1	77.7806	75	32.5295	42.0418	80.5556	80	93.75	66.6667
1522	0	2	82.7109	80	28.205	59.4847	66.6667	100	87.5	83.3333
1523	0	2	76.7599	75	31.5575	55.1411	100	100	93.75	50
1524	0	2	79.9794	80	40.7567	58.0807		100	75	58.3333
1525	0	2	82.7109	100	59.1062	54.0993	100	100	93.75	83.3333
1526	0	1	81.0001	80	39.0015	55.9499	66.6667	80	81.25	50
1527	0	2	43.7887	89	39.3654	34.9103	100	100	81.25	66.6667
1528	0	1	100	100	52.401	62.6613	100	60	100	100
1529	0	2	84.3777	80	56.9896	40.9972	100	100	93.75	58.3333
1530	0	2	83.2956	70	32.4204	41.3171	36.1111	60	75	66.6667
1531	0	1	77.7806	75	42.254	49.6915	88.8889	90	75	58.3333
1532	0	2	83.2956	80	50.4428	42.3496	87.5	80	93.75	91.6667
1533	0	2	100	50	55.0911	62.4919	100	100	100	75
1534	0	1	100	65	35.3982	41.4378	100	100	100	75
1535	0	2	82.7109	63	39.8922	49.3758	44.4444	80	93.75	50
1536	0	1	84.3777		54.9685	36.2341	100	80	100	50
1537	0	2	51.6517	40	41.68	32.3255	66.6667	70	6.25	25
1538	0	2	100	75	57.2031	46.0793	88.8889	70	93.75	50
1539	0	2	100		47.5869	50.6612	79.1667	90	100	50
1540	0	2	82.7109	80	41.244	46.1755	68.0556	60	75	58.3333
1541	0	2	100	50	39.5181	32.6769	94.4444	100	100	41.6667
1542	0	2	85.3984	70	44.0413	60.9265	77.7778	100	100	100
1543	0	2	86.027	80	31.1122	58.3146	38.8889	40	100	41.6667
1544	0	1	51.4065	60	47.6723	24.3381	83.3333	100	93.75	50
1545	0	1	84.3777	50	40.7572	47.2864	100	90	87.5	50
1546	0	1	14.5061	15	35.8887	42.5565	43.0556	100	100	66.6667
1547	0	2	84.3777	65	57.9782	33.6261	100	100	93.75	66.6667
1548	0	2	70.7744	70			83.3333	70	37.5	33.3333
1549	0	1	100	45	47.2547	50.8123	86.1111	70	100	58.3333
1550	0	2	77.5355	50			8.33333	50	75	0
1551	0	1	70.7744	70	50.6139	57.1682	70.8333	50	75	50
1552	0	2	100	90	39.5298	38.4536	41.6667	100	100	66.6667
1553	0	2	77.7806	50	27.0623	55.1558	36.1111	80	100	41.6667
1554	0	2	77.7806	50	26.0768	38.4855	26.3889	80	68.75	41.6667
1555	0	1	82.4657	65	57.8577	53.8553	100	100	100	50
1556	0	2	84.3777	50	54.4678	36.8851	80.5556	70	81.25	41.6667
1557	0	2	100	60	35.6524	66.2253	100	60	100	25
1558	0	2	85.3984		50.0071	26.5067	91.6667	90	100	66.6667
1559	0	2	100	80	56.8095	53.1134	100	80	100	66.6667
1560	0	1	79.9794	30	49.4011	55.2006	94.4444	100	100	41.6667
1561	0	1	100	75			100	100	81.25	50
1562	0	2	100	85	50.1042	61.6754	100	100	100	83.3333
1563	0	2	83.2956	70	59.5211	38.6998	83.3333	100	100	66.6667
1564	0	2	52.6648	75	35.2456	49.8652	86.1111	60	81.25	41.6667
1565	0	2	84.3163	75	39.6878	63.0945	48.6111	60	93.75	66.6667
1566	0	2	84.3777	50	58.5484	43.1179	100	100	100	50
1567	0	1	84.3777	75	67.6854	23.9458	100	100	100	50
1568	0	2	86.027	75	53.7463	59.6999	100	100	87.5	83.3333
1569	0	2	68.8625	65	25.575	45.7396	55.5556	70	100	25
1570	0	2	100	80	41.0612	64.4811	100	100	100	75
1571	0	2	82.7109	70	41.6722	56.5716	91.6667	100	100	100
1572	0	2	46.7214		28.5701	17.8441	11.1111	80	100	16.6667
1573	0	2	50.5695	90	55.7472	23.0913	100	70	87.5	58.3333
1574	0	1	33.039		43.6143	50.7624	86.1111	100	100	41.6667
1575	0	2	44.6271	70	29.8399	44.4754	100	70	87.5	100
1576	0	1	84.3777	80	52.7417	35.5568	91.6667	80	81.25	41.6667
1577	0	2	59.7189		29.0091	39.7745	27.7778	70	93.75	0
1578	0	2	76.7599	55	35.2203	42.0166	52.7778	70	68.75	25
1579	0	1	100	95	58.4105	41.0754	100	100	100	100
1580	0	2	85.3984		56.6199	47.5627	88.8889	100	93.75	66.6667
1581	0	2	76.1313	50	53.3078	51.4916	100	100	100	41.6667
1582	0	2	100	90			91.6667	100	100	91.6667
1583	0	2	50.5695		56.9896	40.9972	100	100	68.75	50
1584	0	2	100	90	56.1469	57.1624	100	100	100	100
1585	0	1	77.7806	80	27.0008	64.1592	100	100	100	91.6667
1586	0	2	81.6288	65	11.7715	60.2876	50	20	62.5	25
1587	0	2	84.3777	80	60.1832	42.5247	100	100	100	100
1588	0	1	76.7599	50	41.7714	34.247	79.1667	60	87.5	50
1589	0	2	70.7744	70	37.8385	35.4206	79.1667	100	100	58.3333
1590	0	2	79.9794	90	52.9107	58.1541	100	100	100	41.6667
1591	0	2	84.3777	75	46.8923	40.0457	52.7778	50	100	58.3333
1592	0	2	70.7744	45	24.2917	59.355	100	100	81.25	50
1593	0	1	68.8625	80	16.2968	70.0637	100	100	100	83.3333
1594	0	2	100	75	52.1115	60.2931	100	100	100	66.6667
1595	0	1	59.2445	60	43.5986	63.9789	88.8889	100	93.75	83.3333
1596	0	2	28.8526		24.5319	47.6075	80.5556	70	81.25	58.3333
1597	0	2	100	95	40.856	54.754	50	50	100	91.6667
1598	0	2	43.7467	40			50	80	93.75	25
1599	0	1	100	80	54.5125	52.0021	97.2222	80	75	100
1600	0	2	51.6517	50	42.8601	15.9566	75	100	100	100
1601	0	2	77.5355	70	33.4225	50.0812	38.8889	40	75	58.3333
1602	0	1	82.7109	65	53.13	49.2076		100	100	58.3333
1603	0	2	82.7109	40	28.9081	65.9595	66.6667	60	100	75
1604	0	2	100	80	37.5007	48.2128	75	40	75	91.6667
1605	0	2	84.3777	75	59.471	26.7495	94.4444	100	87.5	66.6667
1606	0	1	100	75	52.369	53.6134	100	100	93.75	100
1607	0	1	76.7599	77	34.0252	17.4803	41.6667	40	68.75	33.3333
1608	0	2	57.5337	80	35.074	61.633	94.4444	60	100	83.3333
1609	0	2	100	75	53.8501	56.1764	81.9444	100	87.5	66.6667
1610	0	2	37.615	79	45.2869	40.0539	100	100	87.5	100
1611	0	1	82.6669	70	54.0905	38.5835	100	100	100	83.3333
1612	0	2	79.9794	80	49.4614	48.3103	100	100	93.75	83.3333
1613	0	2	79.9794	60	57.825	31.0289	100	70	100	75
1614	0	1	79.9794	95	53.8417	45.3254	100	100	100	91.6667
1615	0	2	79.9794	75	48.1771	48.8598	100	80	87.5	75
1616	0	1	84.3777	70	57.6749	25.1125	100	100	100	83.3333
1617	0	2	51.6517	60	57.9583	3.76856	100	100	100	83.3333
1618	0	2	100	75	49.6906	57.5688	100	100	100	83.3333
1619	0	1	100	70	43.8736	57.2927	100	100	100	83.3333
1620	0	2	76.1313	80	61.1807	29.0516	100	100	75	41.6667
1621	0	2	76.7599	70			77.7778	50	100	33.3333
1622	0	1	100	80	48.3887	48.6243	100	80	100	83.3333
1623	0	2	84.3777	95			36.1111	100
1624	0	2	76.7599	90	44.1565	30.7637	100	80	81.25	66.6667
1625	0	1	100	70			100	100	100	91.6667
1626	0	2	100	75	57.2208	54.7353	75	100	100	100
1627	0	2	100	99			100	100	93.75	91.6667
1628	0	2	100		58.0505	59.4289	100	100	100	58.3333
1629	0	2	20.361	70	30.6744	29.9367	100	100	100	66.6667
1630	0	2	79.4474	50	51.0363	48.854	100	100	100	33.3333
1631	0	2	85.3984	50	42.4516	36.8936	86.1111	100	100	33.3333
1632	0	1	74.2193	60			72.2222	100	100	41.6667
1633	0	1	100	50	56.1469	57.1624	100	90	81.25	50
1634	0	2	59.2445	70	50.1315	32.6713	58.3333	60	93.75	25
1635	0	2	52.6648	40	43.162	46.5468	86.1111	90	81.25	50
1636	0	2	62.5741	80			100	100	100	100
1637	0	2	86.027	80	35.4239	52.07	95.8333	80	100	58.3333
1638	0	1	50.7529		39.2434	34.9556	86.1111	80	93.75	66.6667
1639	0	2	37.7848	50	30.3552	43.2185	22.2222	20	81.25	16.6667
1640	0	2	84.3777	75			97.2222	80	87.5	41.6667
1641	0	2	82.7109	70	56.1469	57.1624	100	80	81.25	58.3333
1642	0	1	100	50	48.0562	52.4086	100	100	87.5	66.6667
1643	0	2	86.027	60	28.7676	64.3905	66.6667	50	93.75	50
1644	0	2	81.0001	60	39.9614	59.8787	83.3333	80	87.5	75
1645	0	2	59.7189	50	19.012	44.1474	100	100	100	41.6667
1646	0	2	33.039		44.5549	61.8506	97.2222	90	100	33.3333
1647	0	1	100	80	57.4922	54.201	100	100	100	66.6667
1648	0	1	50.5695	75	40.4712	22.2802	100	80	93.75	50
1649	0	2	81.6288	85	46.2409	53.4785	83.3333	70	100	75
1650	0	1	84.3777	70	45.816	34.2159	86.1111	90	75	50
1651	0	2	83.2956	99	52.4364	38.3874	80.5556	50	100	41.6667
1652	0	2	83.2956	0	46.5976	28.456	100	100	81.25	41.6667
1653	0	1	81.0001	50	48.3893	53.8093	100	90	100	50
1654	0	2	57.2885	30	38.0722	60.981	55.5556	80	100	58.3333
1655	0	2	76.7599	60	39.6548	57.5358	100	90	100	66.6667
1656	0	1	0	25	48.9755	35.7939	100	90	100	41.6667
1657	0	2	79.4474	90	24.94	51.0991	55.5556	100	93.75	16.6667
1658	0	2	100	90	50.3293	51.7012	100	100	100	100
1659	0	2	82.6669	70	27.8548	37.2199	33.3333	50	75	41.6667
1660	0	1	84.3777	75	50.2081	58.1519	100	100	100	91.6667
1661	0	2	37.8032	30	29.9153	14.8827		100	100	41.6667
1662	0	2	84.3777	80	40.7214	23.432	100	100	100	100
1663	0	2	84.3777	75	55.2815	43.8871	100	100	100	91.6667
1664	0	1	76.1313	60	46.3476	42.9276	100	100	81.25	83.3333
1665	0	2	79.4474	80	38.1715	57.6543	95.8333	80	75	41.6667
1666	0	2	100	80	43.3815	47.7424	100	100	93.75	100
1667	0	2	100	75	42.2902	37.8803	100	100	75	100
1668	0	1	76.1313	80	39.8005	37.7751	69.4444	80	93.75	50
1669	0	2	100	80	40.8604	43.7744	100	100	100	83.3333
1670	0	1	100	50	37.2538	65.8268	100	100	100	75
1671	0	2	100	80	54.7406	43.8604	100	100	100	75
1672	0	1	100	90	40.1256	60.4323	94.4444	90	87.5	58.3333
1673	0	2	43.1601	40	41.5234	13.6584	100	100	100	83.3333
1674	0	2	82.7109	80	39.0953	46.4593	100	100	100	91.6667
1675	0	2	79.9794	70	53.8311	35.9301	87.5	80	100	75
1676	0	1	100	80	50.7464	52.2392	100	100	100	100
1677	0	2	44.5656	70	27.5234	48.4536	100	90	100	41.6667
1678	0	2	100	90	62.2943	37.619	100	90	93.75	66.6667
1679	0	1	39.6764	10	23.8834	46.3399		70	100	41.6667
1680	0	2	77.7806	85	27.0258	58.8858	100	80	100	91.6667
1681	0	2	100	75	48.1969	59.8751	100	90	100	75
1682	0	2	100	75	54.2522	55.659	91.6667	90	87.5	66.6667
1683	0	1	100	60	49.2192	48.3233	100	100	100	83.3333
1684	0	2	70.7744	50	23.7964	39.3772	29.1667	80	62.5	25
1685	0	1	76.7599	75	59.7834	23.6009	100	100	100	66.6667
1686	0	2	84.3777	85	44.8614	41.5365	100	100	100	58.3333
1687	0	2	77.7806	70	24.5309	57.4532		100	75	50
1688	0	2	100	70	61.8642	36.0253	100	100	100	66.6667
1689	0	2	100	90	57.761	57.0607	100	100	100	66.6667
1690	0	2	100	80	47.2284	55.953	72.2222	100	100	66.6667
1691	0	2	70.7744	75	45.1247	49.0454	100	100	87.5	33.3333
1692	0	1	84.3777	75	51.9433	48.6227	100	100	100	50
1693	0	1	84.3777	55	56.5791	25.6228	100	100	81.25	58.3333
1694	0	1	84.3777	85	58.8374	51.2396	100	100	75	58.3333
1695	0	2	43.7467	45	23.3825	28.7974	13.8889	50	93.75	25
1696	0	1	100	78	57.2031	46.0793	100	100	100	58.3333
1697	0	2	100	80	55.5679	52.426	100	100	100	75
1698	0	2	59.7189		16.4884	45.1785	33.3333	90	100	41.6667
1699	0	2	100	100	29.165	54.0947	100	90	100	41.6667
1700	0	1	100	60	57.761	57.0607	100	100	100	66.6667
1701	0	2	61.9319	50			58.3333	80	100	50
1702	0	2	100	50	38.4521	52.0045	91.6667	20	100	75
1703	0	1	70.7744	60	23.8375	43.2532	72.2222	80	56.25	58.3333
1704	0	2	54.9678	75	44.5683	26.7011	100	100	87.5	33.3333
1705	1	2	76.7599	70	54.802	54.3703	100	80	100	41.6667
1706	0	1	82.7109	70	47.3613	58.3293	75	90	100	66.6667
1707	0	2	84.3777	50	53.7722	45.0356	83.3333	100	100	100
1708	0	2	76.7599	40	40.6641	24.0953	100	100	87.5	50
1709	0	1	84.3777	60	54.9662	28.1328	61.1111	90	100	41.6667
1710	0	2	43.7887	30	46.8953	28.6221	100	100	87.5	50
1711	0	2	43.7467	60	41.8966	46.4533	94.4444	0	100	66.6667
1712	0	1	100	95	57.5682	51.4871	95.8333	90	87.5	66.6667
1713	0	2	44.6271	40	56.6167	47.5397	88.8889	90	87.5	66.6667
1714	0	2	84.3777	80	55.6012	52.2313	100	70	93.75	66.6667
1715	0	1	56.2678	65	35.7651	40.9059	61.1111	60	93.75	41.6667
1716	0	2	67.8418	70	21.2103	45.4902	91.6667	90	93.75	25
1717	0	2	84.3163	70	46.2698	47.0596	86.1111	80	62.5	75
1718	0	1	100	95	51.5658	55.3621	100	100	81.25	66.6667
1719	1	2	68.8625	50	40.588	31.8501	100	100	100	91.6667
1720	0	2	100	60	48.5733	58.7451	77.7778	90	81.25	100
1721	0	1	100	100	49.9801	59.937	100	100	100	100
1722	0	2	83.2956	25	61.1328	14.4197	100	100	75	100
1723	0	2	100	40	49.6338	44.4192	100	100	100	50
1724	0	2	59.7189	65	18.002	45.828	13.8889	60	100	66.6667
1725	0	1	74.848	70	52.0755	50.8548	100	100	100	41.6667
1726	0	2	84.3777	75	54.6646	46.5743	100	100	100	83.3333
1727	0	1	100	70	56.1473	51.4089	100	100	93.75	91.6667
1728	1	2	37.8032	40	48.5401	26.4558	58.3333	70	93.75	66.6667
1729	0	2	20.361	55	20.785	31.981		70	87.5	25
1730	0	1	76.7599	25	42.3586	20.9576	66.6667	70	100	25
1731	0	2	83.2956	85	36.1452	38.7902	83.3333	90	93.75	58.3333
1732	0	2	100	70	28.0115	48.1503	44.4444	50	100	58.3333
1733	0	1	76.7599	70	32.1038	55.7263	66.6667	80	100	41.6667
1734	0	2	84.3777		60.1482	15.0933	100	100	100	100
1735	0	2	51.4065	70	43.282	31.9154	56.9444	40	100	66.6667
1736	0	1	79.9794	60	55.4316	29.4898	100	100	87.5	25
1737	0	2	100	60	48.3303	56.4979	100	90	100	58.3333
1738	0	2	100	90	40.6041	48.9482	66.6667	60	87.5	100
1739	0	1	100	70	55.9798	48.4197	94.4444	70	81.25	50
1740	0	2	59.7189	40	28.2365	27.2377	36.1111	50	50	25
1741	0	2	46.7214	60	61.5917	33.6318	100	100	93.75	33.3333
1742	0	1	82.7109	80	48.3133	56.5232	100	90	100	83.3333
1743	0	2	52.4197	10	21.7946	38.9746	61.1111	60	100	16.6667
1744	0	2	50.7529	93	49.1523	63.4815	100	100	93.75	83.3333
1745	0	1	59.2005	75	41.5957	65.0389	100	100	100	58.3333
1746	0	2	57.2885	70	26.7437	43.6452		100	93.75	83.3333
1747	0	2	83.2956	69	43.7801	42.6201	100	80	68.75	33.3333
1748	0	1	85.3984	60	47.1043	54.2147	100	100	100	100
1749	0	2	52.6648	40			63.8889	70	100	25
1750	0	2	82.7109	49	37.3836	51.2649	88.8889	60	100	33.3333
1751	0	1	100	50	57.761	57.0607		100	100	83.3333
1752	0	2	82.7109	70	35.7067	52.2757	77.7778	60	100	66.6667
1753	0	2	100	80	43.4644	55.1095	100	100	100	58.3333
1754	0	1	68.8625	99	23.9295	65.9176	25	20	93.75	0
1755	0	2	100	70	40.949	52.0148	63.8889	60	93.75	50
1756	0	2	100	60	50.4569	49.871	100	100	100	41.6667
1757	0	1	59.7189	20	17.2883	43.1836	25	80	81.25	41.6667
1758	1	2	100	87	53.4568	57.3317	100	100	100	83.3333
1759	0	2	100	85	56.1469	57.1624	86.1111	100	100	100
1760	0	1	70.5293	60	21.9325	59.085	33.3333	60	87.5	41.6667
1761	0	2	59.7189	25	22.6437	19.0052	8.33333	80	56.25	0
1762	0	2	81.6288	75	42.924	62.1028	100	100	100	83.3333
1763	0	1	76.1313	25	46.4271	40.5163	88.8889	100	100	41.6667
1764	0	2	51.6517	60	33.3932	39.1447	72.2222	100	87.5	66.6667
1765	0	2	70.7744	4	45.0332	28.126	30.5556	50	81.25	25
1766	0	1	30.7786	61	41.5998	33.2414	88.8889	100	100	66.6667
1767	0	2	100	50	58.8167	51.7312	91.6667	100	100	91.6667
1768	0	2	100	60	50.8705	53.9776	100	100	93.75	58.3333
1769	0	1	100	100	43.4735	64.5657	100	100	100	66.6667
1770	0	2	54.9812	65	51.724	28.7141	75	90	100	100
1771	0	2	100	50	50.8955	21.9695	75	70	93.75	83.3333
1772	0	1	70.7744	50	28.2496	27.5534	100	100	100	66.6667
1773	0	2	100	50			72.2222	60	100	66.6667
1774	0	2	57.5337	35	36.1782	60.1411	83.3333	60	68.75	75
1775	0	2	100	60				100	100	58.3333
1776	0	1	100	82	40.877	39.9717	72.2222	100	100	66.6667
1777	0	2	77.7806		36.6609	42.1715	41.6667	60	93.75	25
1778	0	2	100	85	54.1189	59.0362	100	100	100	58.3333
1779	0	1	100	95	52.5048	59.1378	100	100	100	58.3333
1780	0	2	84.3777	90	57.2027	51.8328	100	100	100	50
1781	0	2	43.7467	60	47.0065	41.5589	100	50	75	16.6667
1782	0	2	100	75	56.2354	27.8853	100	80	100	66.6667
1783	0	1	79.9794	85	27.1662	64.789	100	90	93.75	83.3333
1784	0	2	83.2956	100	46.8375	39.3358	72.2222	60	87.5	58.3333
1785	0	1	77.7806	32	24.9787	32.4956	72.2222	70	81.25	58.3333
1786	0	2	46.7214	50	35.255	24.4318	25	70	56.25	0
1787	0	2	59.7189	65	39.9443	59.904	95.8333	90	93.75	41.6667
1788	0	1	44.6271	88	44.2824	59.4571	100	100	81.25	41.6667
1789	0	2	26.3045	20	15.1441	44.6508	100	100	87.5	75
1790	0	2	100	75	57.7161	41.8183	70.8333	70	100	33.3333
1791	0	1	82.7109	60	25.3667	64.8966	50	80	87.5	33.3333
1792	0	2	100	100	55.6062	49.1325	100	100	100	75
1793	0	2	81.0001	50	41.0991	36.7439	61.1111	70	100	25
1794	0	2	70.7744	85	37.2186	50.1761	27.7778	70	100	66.6667
1795	0	2	76.1313	50	47.7876	49.6742	100	80	87.5	50
1796	0	1	100	95	54.8016	60.1238	100	100	93.75	91.6667
1797	0	1	100	89	55.0911	62.4919	100	100	87.5	58.3333
1798	0	1	84.3777	85	56.7607	32.5954	94.4444	70	100	75
1799	0	2	86.027	75	49.821	19.2115	100	100	100	100
1800	0	2	76.7599	40	20.4355	35.7906	61.1111	70	100	16.6667
1801	0	1	100	67	48.8994	43.5487	100	80	81.25	41.6667
1802	0	2	76.1313	85	24.7797	40.8583	13.8889	50	100	0
1803	0	2	100	90	54.8016	60.1238	100	100	100	91.6667
1804	0	2	77.7806	85	37.6943	64.9367	100	100	100	91.6667
1805	0	1	43.7467	70	28.513	53.9047	75	30	81.25	33.3333
1806	0	2	100	89	56.1469	57.1624	100	100	100	50
1807	0	2	100	90	57.8351	24.4149	100	100	100	50
1808	0	1	100	80	48.6028	58.8914	100	80	100	83.3333
1809	0	2	51.6517	75	50.5354	19.1485	52.7778	70	100	41.6667
1810	0	1	100	85	56.1473	51.4089	100	60	87.5	75
1811	0	2	79.9794	85	40.3179	22.5345	22.2222	70	100	16.6667
1812	0	2	83.2956	75	48.3189	59.2541	100	100	100	66.6667
1813	0	1	100	80	49.9801	59.937	100	100	100	83.3333
1814	0	2	67.8418	50	29.8993	37.349	58.3333	50	100	8.33333
1815	0	1	84.3777	75	58.8374	51.2396	100	80	100	91.6667
1816	0	2	79.9794	50	20.6298	48.6767	83.3333	100	100	50
1817	0	2	70.7744	50	18.5892	50.2536	30.5556	70	93.75	66.6667
1818	0	2	100	25	48.7869	57.4706	100	100	100	100
1819	0	2	16.7087	40	36.4544	61.5489	79.1667	60	81.25	25
1820	0	2	79.9794	70	60.1828	28.7648	100	90	100	50
1821	0	1	70.5293	40	35.9334	36.6244	76.3889	90	93.75	41.6667
1822	0	2	100	90	46.2765	57.7591	100	100	93.75	83.3333
1823	0	2	85.3984	75	44.6769	61.2296	97.2222	100	93.75	58.3333
1824	0	2	82.7109	70	45.1261	61.4967	100	100	81.25	83.3333
1825	0	1	100	50	46.1892	67.0108	100	100	87.5	75
1826	0	2	20.361	50	29.6578	21.5624	11.1111	50	56.25	0
1827	0	2	77.7806	85	35.2623	49.4913	100	90	100	91.6667
1828	0	1	79.4474	20	28.3998	38.5671	41.6667	80	100	16.6667
1829	0	2	79.9794	70	43.6909	34.2355	77.7778	70	100	33.3333
1830	0	1	100	80	41.1853	66.2195	100	100	93.75	66.6667
1831	0	2	100	90	32.0787	24.2867	100	100	100	100
1832	0	2	86.027	40	36.2351	37.1809	70.8333	70	87.5	75
1833	0	1	100	70			100	80	100	75
1834	0	2	100	50	39.2873	59.3037	94.4444	80	93.75	50
1835	0	2	100	90	58.8379	45.4861		100	100	100
1836	0	1	100	99	56.1469	57.1624		90	100	100
1837	0	2	84.3777	85	53.3594	37.3836	100	100	100	83.3333
1838	0	2	76.7599	75	35.6767	34.073	97.2222	100	100	41.6667
1839	0	2	84.3163	65	27.9988	44.9327	25	70	81.25	50
1840	0	2	46.7214		27.6092	39.9058	75	60	93.75	58.3333
1841	0	2	84.3777	87	53.1856	40.5984	95.8333	100	100	91.6667
1842	0	2	82.7109	75	52.667	23.9309	72.2222	70	100	58.3333
1843	0	1	84.3777	50	45.7761	57.1508	94.4444	100	100	33.3333
1844	0	2	59.7189	40	23.7027	54.5533	100	100	56.25	50
1845	0	1	85.3984	90	34.6907	59.2246	66.6667	80	75	83.3333
1846	0	2	77.7806	60	34.5825	36.8548	100	90	93.75	83.3333
1847	0	2	30.7786	75	28.5845	29.1745	13.8889	0	87.5	25
1848	0	2	100	66	44.3517	32.8869	83.3333	100	100	50
1849	0	1	57.5337	50	48.1969	59.8751	100	100	100	66.6667
1850	0	2	100	97	38.4888	52.056	100	100	100	58.3333
1851	0	2	33.329	49	26.0903	34.3635	100	100	93.75	58.3333
1852	0	1	79.9794	65	55.8433	42.7512	83.3333	70	100	33.3333
1853	0	2	79.9794	80	57.6116	39.5811	100	100	100	66.6667
1854	0	2	84.3163	60	23.8178	43.1764	27.7778	70	100	25
1855	0	2	100	80	36.4186	58.5275	100	100	100	100
1856	0	1	86.027	80	56.6751	49.8042	100	100	100	50
1857	0	1	82.7109	50	50.9875	50.7698	100	70	100	25
1858	0	2	100	85	52.4842	42.2365	100	100	75	50
1859	0	2	76.1313	50	27.1016	46.5491	100	100	100	50
1860	0	2	84.3163	95	57.2642	42.8293	90.2778	90	100	66.6667
1861	0	1	82.7109	70	42.04	44.5216	77.7778	80	93.75	58.3333
1862	0	2	81.0001	45	44.2746	54.3668	100	100	100	41.6667
1863	0	1	76.7599	88	57.4002	25.4006	95.8333	60	100	41.6667
1864	0	2	7.74663	30	23.3841	25.9717	16.6667	60	93.75	41.6667
1865	0	2	70.7744	20	43.1108	48.2652	97.2222	100	100	41.6667
1866	1	2	100	75	56.1469	57.1624	100	100	100	66.6667
1867	0	2	16.7087	40	30.2895	27.148	30.5556	50	100	41.6667
1868	0	1	81.6288	85	51.022	53.5029	97.2222	60	93.75	33.3333
1869	0	2	79.9794	50	36.4441	47.557	100	80	100	41.6667
1870	0	2	39.6968	50	29.4051	30.1842		100	100	50
1871	0	1	84.3777	60	51.5206	35.2156	100	100	93.75	50
1872	0	2	30.7786	25	32.2905	21.256	44.4444	50	93.75	16.6667
1873	0	1	44.5656	30	23.2305	53.2231	27.7778	90	93.75	33.3333
1874	0	2	59.7189	55	60.1656	45.3827	100	100	87.5	41.6667
1875	0	2	100	98	48.6108	47.2222	100	100	100	100
1876	0	2	100	95	54.802	54.3703	100	100	87.5	58.3333
1877	0	2	76.7599	60	37.2961	45.9522	100	100	81.25	75
1878	0	2	37.8032	30	35.7526	20.4207	62.5	70	75	8.33333
1879	0	1	57.2885	78	53.4568	57.3317	100	100	93.75	58.3333
1880	0	1	100	85	47.2449	50.7428	100	100	68.75	66.6667
1881	0	1	79.9794	70	51.1258	49.9794	97.2222	100	87.5	58.3333
1882	0	2	82.7109	50	47.7685	57.6339	100	100	93.75	58.3333
1883	0	2	30.7786	40	30.8852	49.0704		100	100	33.3333
1884	0	2	46.7214	40	33.0605	29.1691	52.7778	50	87.5	25
1885	0	2	79.9794	70	50.11	32.374	100	100	87.5	50
1886	0	1	100	50	59.1062	54.0993	100	100	87.5	66.6667
1887	0	2	100	75	57.2027	51.8328	100	60	100	58.3333
1888	0	1	100	90	54.8016	60.1238	100	100	100	100
1889	0	2	82.7109	85	43.6902	54.405	100	100	100	83.3333
1890	0	1	46.7214	70	34.9978	27.4783	83.3333	60	68.75	25
1891	0	2	100	85	50.2212	58.4676	97.2222	100	100	75
1892	0	2	51.6517	50	42.5827	24.455	50	70	68.75	8.33333
1893	0	2	70.7744	50	22.7969	46.9569	100	100	100	91.6667
1894	0	1	79.9794	65	48.2213	22.682	100	60	87.5	16.6667
1895	0	2	70.5293	50	32.0161	25.3215	19.4444	80	81.25	33.3333
1896	0	2	77.7806	75	32.5467	52.955	44.4444	70	100	25
1897	0	1	84.3777	80	49.5715	27.3482	55.5556	80	100	33.3333
1898	0	1	84.3777	75	36.0979	40.899	61.1111	100	100	50
1899	0	2	79.9794		60.0651	23.0682	100	100	100	100
1900	0	2	79.4474	50			44.4444	50	56.25	0
1901	0	1	100	50	44.3094	47.7206	100	100	100	75
1902	0	2	79.9794	100	56.6474	23.8791	83.3333	60	100	41.6667
1903	0	2	100	100			100	100	100	66.6667
1904	0	1	74.848	75	39.9625	62.8065	100	90	87.5	50
1905	0	2	43.7467	70	23.9286	27.975	16.6667	20	75	50
1906	0	2	26.3045	40	32.5689	24.0599	13.8889	60	81.25	16.6667
1907	0	1	86.027	80	53.2002	60.5223	94.4444	80	100	33.3333
1908	0	2	86.027	98	43.1928	64.9626	100	100	100	58.3333
1909	0	1	100	70	37.052	54.3552	94.4444	90	100	75
1910	1	2	76.7599	75	39.9566	65.9543	100	90	87.5	50
1911	0	2	43.7467	40	29.8108	43.6166	44.4444	80	87.5	16.6667
1912	0	2	49.9409		56.417	42.7618	97.2222	60	100	41.6667
1913	0	1	100		60.4515	51.138	100	90	100	50
1914	0	1	100		50.8989	41.058	100	100	100	66.6667
1915	0	2	100	90	57.761	57.0607	100	100	100	100
1916	0	2	36.1355	10	40.6607	24.3684	100	90	100	41.6667
1917	0	1	74.2193	80	44.538	62.0012	86.1111	80	87.5	58.3333
1918	0	2	59.7189	30	48.7077	49.7586	52.7778	50	93.75	25
1919	0	2	77.7806	80	31.0353	54.9867	100	100	100	41.6667
1920	0	2	70.7744	65	52.0793	39.7311	61.1111	90	100	50
1921	0	1	84.3777	70	58.8374	51.2396	100	100	100	50
1922	0	2	100	30	22.1616	39.9704	63.8889	60	100	58.3333
1923	0	2	28.3394	50	25.0346	45.5343	100	100	100	83.3333
1924	0	2	68.8625	75	38.8886	65.2336	100	100	100	100
1925	0	1	46.7214	75	45.7145	32.6839	75	60	93.75	75
1926	0	1	100	80	55.8759	51.9432	97.2222	100	87.5	75
1927	0	2	59.7189	60	50.2841	55.438	97.2222	80	68.75	50
1928	0	2	85.3984	65	43.1928	64.9626	100	100	100	100
1929	0	2	83.2956	80	45.2932	48.5455	100	100	93.75	75
1930	0	2	43.7467	50	44.7222	35.128	100	100	93.75	16.6667
1931	0	2	100	75	46.0486	59.5443	100	100	100	41.6667
1932	0	2	52.4197	75	47.2284	55.953	100	100	87.5	83.3333
1933	0	1	82.7109	70	49.2357	54.5708		100	100	66.6667
1934	0	2	62.5741	85	39.7763	60.5522	91.6667	80	93.75	66.6667
1935	0	2	70.7744	50	39.9175	34.5674	100	100	100	41.6667
1936	0	1	84.3777	95	55.8759	51.9432	100	90	81.25	75
1937	0	2	79.9794	50	44.9876	24.0383	100	100	87.5	41.6667
1938	0	2	85.3984	75	42.5306	63.2581	94.4444	100	100	66.6667
1939	0	2	53.257	30	39.1988	38.8365	36.1111	100	62.5	41.6667
1940	0	1	100	70	55.8681	25.1591	100	90	93.75	58.3333
1941	0	2	100	75			0	80	81.25	66.6667
1942	0	2	84.3777	90	58.8374	51.2396	100	100	100	66.6667
1943	0	2	79.4474	50	39.3948	29.3837	41.6667	60	62.5	33.3333
1944	0	2	100	100	55.6894	18.0503	100	100	100	66.6667
1945	0	2	16.7087	30	38.4729	27.6987	25	50	56.25	0
1946	0	2	33.1408	30	25.741	29.4425	100	100	100	75
1947	0	1	14.5061	40	51.0359	54.6074	94.4444	80	100	41.6667
1948	0	2	70.7744	30	21.9151	46.7958	80.5556	100	93.75	75
1949	0	1	85.3984	60	49.6906	57.5688	100	100	100	66.6667
1950	1	2	79.9794	90	54.332	52.4788	84.7222	70	100	75
1951	0	2	84.3777	55	50.8074	45.4931	86.1111	70	87.5	66.6667
1952	0	1	46.7214	50	43.3703	27.3898	80.5556	60	81.25	41.6667
1953	0	2	57.2885	70	51.8674	36.9206	83.3333	100	100	25
1954	0	2	100	85	49.1648	63.653	75	100	100	66.6667
1955	0	1	76.7599	70	56.9282	30.4874	100	100	87.5	58.3333
1956	1	2	100	80	55.0911	62.4919	100	100	100	100
1957	0	2	84.3777	80	43.1541	44.8627	86.1111	70	62.5	75
1958	0	1	54.9812	70	65.454	14.1235	100	90	100	100
1959	0	2	54.9812	70	42.5854	43.5551	86.1111	90	87.5	58.3333
1960	0	1	76.7599	60	33.4938	41.1472	58.3333	80	68.75	25
1961	0	2	84.3777	90			97.2222	90	75	83.3333
1962	0	2	100	50	46.7318	55.0038	66.6667	100	100	100
1963	0	1	84.3777	90	62.4221	47.0067	72.2222	60	100	41.6667
1964	1	2	100	80	47.6073	48.5082	100	100	100	75
1965	1	2	76.7599	85	42.6345	59.7346	100	60	100	75
1966	0	1	100	90	43.7027	54.5766	100	90	100	66.6667
1967	0	2	50.5695	93	48.541	17.8694	66.6667	90	100	41.6667
1968	0	2	21.9943	40	47.9915	13.2793	100	100	100	50
1969	0	2	82.6669	80	29.6824	51.9545	100	100	93.75	83.3333
1970	0	1	76.7599	98	27.9158	25.4329	100	100	100	100
1971	0	2	100	70	48.3453	60.5302	100	100	93.75	100
1972	0	1	84.3777	100	41.4195	59.9293	100	100	93.75	91.6667
1973	0	2	46.7214	20	27.752	36.4498	44.4444	60	100	33.3333
1974	0	1	84.3777	95	53.4568	57.3317	100	100	100	91.6667
1975	0	2	0	75	45.4545	50.7756	100	50	100	50
1976	0	2	19.252	0	26.9677	21.7318	100	60	43.75	0
1977	0	1	100	90	56.1469	57.1624	100	100	100	83.3333
1978	0	2	37.8032	50	32.0765	40.125	22.2222	60	87.5	50
1979	0	1	57.2885	80	16.9754	49.1649	25	60	100	66.6667
1980	0	1	100	65	33.907	54.0259	100	80	100	91.6667
1981	0	2	46.7214	40	27.7702	19.839	38.8889	50	93.75	8.33333
1982	0	1	100	95	45.6404	62.5649	86.1111	100	100	100
1983	0	2	83.2956	50	45.0935	25.57	100	100	87.5	50
1984	0	2	68.8625	70	29.9641	41.1729	16.6667	30	43.75	16.6667
1985	0	2	86.027	60	24.8821	69.8723	22.2222	10	75	75
1986	0	2	16.7087	95	27.7543	27.3136	5.55556	40	81.25	8.33333
1987	0	1	100	50			88.8889	100	75	41.6667
1988	0	2	100	80	42.2878	66.9085	94.4444	100	100	100
1989	0	2	16.7087		20.2427	27.2962	2.77778	50	37.5	8.33333
1990	0	2	100	95	38.6089	57.894	83.3333	100	81.25	91.6667
1991	0	1	100	100	59.127	53.6078	97.2222	100	87.5	100
1992	0	2	82.7109	85			97.2222	100	56.25	66.6667
1993	0	1	100	50	46.7503	49.9071	91.6667	100	93.75	66.6667
1994	0	2	100	75	44.6417	58.3523	100	100	100	83.3333
1995	0	2	49.9409	10	35.3002	44.5783	72.2222	100	87.5	16.6667
1996	0	2	100	95	54.681	41.364	100	100	100	75
1997	0	1	76.7599	50	38.8197	42.5603	63.8889	60	100	41.6667
1998	0	2	84.3777	85			100	100	93.75	66.6667
1999	0	1	84.3777	75	31.5663	55.4265	48.6111	70	50	25
[truncated: 1,573 more rows]

## Sheet: 1 month
Pt. no.	SCAD	Sex	EQ5D Index Score-1m	EQ5D visual analogue scale-1m	NEMC PHYSICAL HEALTH T-SCORE - SF12-1 MONTH	NEMC MENTAL HEALTH T-SCORE - SF12- 1 MONTH	SAQ: Physical Limitation-1m	SAQ: Anginal Frequency-1m	SAQ: Treatment Satisfaction-1m	SAQ: Disease Perception-1m
1	0	2	84.3777	60	44.927	43.7062	100	100	93.75	66.6667
2	0	2	76.7599	75			50	50	87.5	0
3	0	1	62.5741	60	22.6161	51.0669	91.6667	90	100	41.6667
4	0	2	100	85	58.5649	48.8461	100	100	100	66.6667
5	0	2	79.9794	80	32.3006	38.6808	100	100	100	83.3333
6	0	1	100	80	52.9107	58.1541	100	100	93.75	83.3333
7	0	2	83.2956	50	25.366	64.7524	25	80	81.25	66.6667
8	0	2	100	60	43.8858	55.3253	100	100	100	83.3333
9	0	1	82.7109	95	41.1222	57.735	100	100	100	100
10	1	2	82.7109	80	44.4105	50.5161	100	100	100	83.3333
11	0	2	76.7599	80	41.6891	41.7817	80.5556	60	68.75	50
12	0	2	86.027	40	27.8295	66.6565	100	100	100	100
13	0	2	83.2956	60	48.2802	39.5067	100	100	100	83.3333
14	0	1	100	75	28.7522	66.1117	100	100	100	91.6667
15	0	2	44.6271	75	22.886	39.3058	100	100	100	83.3333
16	0	1	81.6288	70	37.7316	56.0532	100	100	100	83.3333
17	0	2	100	80	40.1783	53.4884	75	80	68.75	58.3333
18	0	1	100	90	45.334	60.3473	100	100	93.75	91.6667
19	0	2	84.3777	90	57.2027	51.8328	100	100	93.75	83.3333
20	0	2	100	85	38.7416	54.3727	100	100	100	75
21	0	1	100	95	52.1115	60.2931	100	100	100	83.3333
22	0	2	100	95			100	100	100	100
23	0	2	82.7109	90	39.4114	61.0421	77.7778	80	100	75
24	0	2	81.6288	85	36.9912	58.4619	61.1111	60	100	41.6667
26	0	2	84.3777	75	56.4932	38.4053	100	100	100	83.3333
28	0	1	100	95	57.761	57.0607	100	100	100	83.3333
29	0	2	100	80	54.8016	60.1238	100	100	100	91.6667
30	0	1	76.7599	65	25.1702	59.7892	100	70	100	33.3333
31	0	2	100	52	49.3867	51.3125	100	100	100	83.3333
32	0	2	27.1418	20	35.9645	38.4666	97.2222	100	100	75
33	0	1	68.8625	80	25.6954	53.5608	63.8889	60	100	75
34	0	2	81.6288	70	39.4729	52.0386	100	100	100	100
35	0	1	100	80	46.334	50.7393	100	80	100	83.3333
36	1	2	86.027	80	50.4166	42.4495	100	100	56.25	83.3333
37	0	2	70.7744	70	34.2699	46.0379	58.3333	100	62.5	66.6667
38	0	1	100	85	42.9138	59.0494	100	100	68.75	91.6667
39	0	1	76.7599	75	46.2308	46.3474	91.6667	70	75	66.6667
41	0	2	50.5695	40	41.1498	35.2041	100	80	31.25	16.6667
42	0	2	77.7806	40	24.7778	47.3172	100	80	75	33.3333
43	0	2	76.7599	85	23.0249	58.3286	33.3333	10	75	66.6667
46	0	2	84.3777	85	47.1533	44.395	72.2222	80	75	66.6667
47	0	2	84.3777	75	52.8652	32.1101	100	100	100	83.3333
48	0	2	82.7109	100	42.6476	60.0503	100	100	100	75
49	0	1	100	90	45.1694	54.6316	100	100	100	91.6667
50	0	2	100	90	52.401	62.6613	75	80	100	83.3333
51	0	2	77.7806	80	34.3036	58.1577	100	100	100	100
52	0	1	100	90	56.7052	62.3903	100	100	100	83.3333
53	0	2	86.027	75	39.11	38.3328	100	90	93.75	41.6667
54	0	2	81.6288	68	35.7374	53.9696	100	100	100	83.3333
55	0	1	100	65			75	80	81.25	66.6667
56	0	2	100	90	56.0855	46.6525	100	100	100	91.6667
57	0	2	100	80	55.0911	62.4919	100	100	100	91.6667
58	0	1	81.6288	75	44.9573	49.8378	100	100	100	83.3333
59	0	2	100	70	52.1115	60.2931	100	100	100	91.6667
62	0	2	100	100	31.1779	64.0426	100	100	87.5	100
63	0	2	82.7109	80	52.1544	45.6036	100	100	100	83.3333
64	0	1	79.9794	99	55.8494	39.7287	100	100	62.5	75
65	0	2	39.6968	50	17.5138	54.1907	100	100	100	50
66	0	2	100	85	44.5037	46.9724	84.7222	80	75	50
67	0	1	100	70	53.6955	47.6054	100	90	81.25	75
68	0	2	100	70	40.7403	58.2501	100	100	100	83.3333
69	0	2	81.6288	100	32.1962	57.333	100	100	100	75
70	0	2	51.6517	100	44.3657	39.0887	75	80	100	41.6667
71	0	1	100	100			100	80	100	91.6667
72	0	2	43.5449	50	23.9738	57.6523	100	100	93.75	83.3333
73	0	2	100	95	48.1935	48.8461	100	100	100	83.3333
74	0	1	86.027	80	45.9442	47.1274	100	100	100	75
75	0	2	70.7744	80	21.2224	24.6805	97.2222	30	81.25	25
76	0	2	76.7599	90	36.9912	58.4619	100	100	87.5	83.3333
78	0	1	100	100	52.0943	53.9015	100	100	100	100
79	0	2	86.027	85	27.8965	54.4864	100	100	100	83.3333
81	0	2	86.027	60	44.7789	48.9487	100	100	100	91.6667
82	0	2	100	80	47.7838	50.0151	75	80	81.25	58.3333
83	1	2	82.7109	80			100	100	81.25	83.3333
84	0	1	56.513	85	37.0383	40.4731	100	100	100	83.3333
85	0	2	82.7109	90	49.5863	45.1519	100	100	62.5	83.3333
86	0	2	79.9794	70	48.1971	42.6076	100	60	81.25	50
87	0	1	84.3777	85	60.1827	48.2782	100	100	100	100
88	0	2	59.2445	30	30.8994	53.3766	100	100	87.5	83.3333
89	0	2	84.3777	100	35.9419	68.5935	100	100	100	83.3333
90	0	2	84.3777	90	61.2178	43.4402	100	100	87.5	66.6667
91	0	1	100	80	49.6906	57.5688	100	100	100	91.6667
92	0	2	86.027	90	26.6462	57.364	100	100	100	83.3333
93	0	1	70.7744	75	59.1062	54.0993	100	100	68.75	83.3333
94	0	2	79.9794	60	32.7716	57.3969	100	90	87.5	50
95	0	2	84.3777	75	42.0856	55.2887	100	100	81.25	75
96	0	1	39.6968	75	20.5275	38.6607	100	70	75	16.6667
97	0	2	84.3777	75	48.6938	38.516	100	70	100	66.6667
98	0	2	100	80	45.4383	51.0704	88.8889	100	75	91.6667
99	0	1	100	90	52.1115	60.2931	100	100	100	100
100	0	1	0	75	36.0114	61.0776	100	70	75	41.6667
101	0	2	100	90	52.8943	58.3235	100	100	81.25	100
102	0	2	70.7744	30			100	80	100	25
103	0	2	76.7599	90	27.5872	57.0822	63.8889	80	43.75	50
104	0	2	79.9794	75	44.8231	46.654	100	50	81.25	50
105	0	1	0	20	33.784	23.9906	50	40	31.25	0
106	0	1	82.7109	87	41.0298	60.6183	88.8889	40	100	83.3333
107	0	2	81.6288	50	30.3654	47.0654	75	80	68.75	33.3333
108	0	2	84.3777	95	53.4738	57.3065	100	100	100	83.3333
109	0	1	82.7109	50	48.1175	51.56	100	60	93.75	58.3333
110	0	2	56.513	20	15.7907	45.6753	44.4444	0	25	8.33333
111	0	2	70.7744	60	35.6785	37.1449	100	60	87.5	33.3333
112	0	1	100	90	56.1469	57.1624	100	100	100	100
114	0	2	100	80	47.8423	53.0799	100	100	100	91.6667
115	0	1	100	70			100	100	100	91.6667
116	0	2	86.027	80	43.2038	55.6642	100	100	81.25	75
117	0	2	76.7599	50			100	100	75	83.3333
118	0	2	79.9794	75	53.5008	45.5699	88.8889	80	81.25	50
119	0	1	100	90	54.802	54.3703	100	100	100	91.6667
120	0	2	79.9794	50	43.7632	37.6045	52.7778	60	81.25	41.6667
121	0	1	100	85			100	100	100	83.3333
122	0	2	76.7599	65	39.9135	41.0104	88.8889	80	93.75	41.6667
123	0	2	83.2956	60	50.5807	34.4097	100	100	81.25	83.3333
124	0	1	79.9794	60	34.8101	53.9799	72.2222	30	81.25	66.6667
125	1	2	86.027	50	42.2546	30.8377	100	100	100	83.3333
126	0	2	81.6288	50	34.4376	54.9246	55.5556	40	68.75	33.3333
127	0	2	81.6288	75	28.4781	62.0223	100	100	100	83.3333
128	0	2	100		50.8385	44.9297	75	100	100	91.6667
129	0	1	76.7599	65	36.5776	44.9802	77.7778	50	37.5	16.6667
130	0	2	0					100
131	0	1	76.7599	60	55.8588	45.5516	100	100	100	91.6667
132	0	2	100	100	55.0911	62.4919	100	100	100	100
133	0	1	100	70	55.0911	62.4919	100	100	100	100
134	0	2	76.7599	60	34.1938	48.7518	100	60	87.5	41.6667
135	0	2	83.2956	60	56.7974	32.647	100	100	93.75	75
136	0	2	100	80	37.0354	57.6386	100	100	100	75
137	0	1	100	85	51.277	53.138	100	100	100	75
139	0	1	86.027	60	36.3682	56.1121	100	100	100	83.3333
140	0	2	81.6288	50	34.0636	50.0359	61.1111	70	100	66.6667
141	0	2	54.601	50	11.3469	63.322	100	100	100	75
142	0	1	100	75	46.0172	55.6814	100	100	81.25	91.6667
143	0	2	77.7806	70	43.2526	50.1224	77.7778	80	93.75	41.6667
144	0	2	86.027	78	35.1057	53.4813	100	100	100	58.3333
145	0	1	54.3391	75	52.8331	37.4783	63.8889	40	100	41.6667
146	0	2	79.9794	40	46.7515	37.4644	100	100	100	75
147	0	2	100	80	43.6161	63.9724	100	100	81.25	75
148	0	2	82.7109	67	27.631	39.4229	61.1111	60	81.25	25
149	0	1	100	99	45.6277	56.4957	83.3333	100	100	83.3333
150	0	2	83.2956	80	23.8092	51.1319	100	100	100	75
151	0	1	84.3777	6	50.8224	49.5253	100	100	100	91.6667
152	0	1	77.7806	50	18.6088	57.8143	100	100	100	83.3333
153	0	2	79.4474	75	31.9889	54.3256	100	100	100	91.6667
154	0	2	79.9794	75	45.9364	47.078	86.1111	80	100	58.3333
155	0	1	100	85	39.2917	58.4622	100	100	100	100
156	0	2	84.3777	50			97.2222	80	66.6667	83.3333
157	0	2	46.7214	20	47.4374	8.56707	75	60	68.75	8.33333
158	0	2	81.0001	50	34.9342	55.7183	100	100	100	83.3333
159	0	2	100	90	49.8147	59.3072	86.1111	90	100	75
160	0	2	76.7599	90	23.3564	58.0334	100	100	100	75
161	0	1	100	70			100	100	100	75
162	0	1	100	95	56.1469	57.1624	100	100	100	91.6667
163	0	2	68.8625	75	27.3608	42.8849	100	100	100	100
164	0	2	41.8206	30	38.5333	28.9242	100	100	81.25	66.6667
165	0	1	77.7806	60	13.5753	54.2414	100	80	87.5	8.33333
166	0	2	100	80	48.1638	47.8995	100	80	81.25	41.6667
168	0	2	100	75	45.759	57.1761	100	100	81.25	91.6667
169	0	1	100	90	54.802	54.3703	100	100	100	75
170	0	2	76.7599	65	34.663	53.6131	91.6667	100	93.75	75
171	0	2	81.6288	52	18.5157	60.5534	77.7778	90	81.25	66.6667
172	0	1	54.9812	50			100	100	100	66.6667
173	0	2	33.329	20	37.5134	50.0486	100	70	100	66.6667
174	0	2	82.7109	80	53.4568	57.3317	100	100	100	83.3333
175	0	2	81.6288	85	15.2802	61.6893	100	60	62.5	41.6667
176	0	1	57.2885	65	25.3656	56.9279	100	90	87.5	66.6667
177	0	2	100	98	52.401	62.6613	100	100	100	100
178	1	2	46.7214	70	43.9028	42.1433	100	80	81.25	33.3333
179	0	1	100	75	53.1843	54.9383	100	80	81.25	75
180	0	2	84.3777	65	47.7435	42.5936	100	100	81.25	83.3333
181	1	2	100	90	56.1728	42.4981	100	100	62.5	91.6667
182	1	2	100	80			100	100	68.75	91.6667
183	1	2	100	75	56.0968	45.212	94.4444	100	100	83.3333
184	0	2	83.2956	70	48.7032	44.3389	100	100	93.75	83.3333
185	0	1	100	99	55.0911	62.4919	100	100	100	100
186	0	1	79.9794	95	55.5812	52.867	100	100	100	83.3333
188	0	1	100	70	53.4568	57.3317	100	100	100	91.6667
189	0	2	100	95	47.0005	57.7382	100	100	68.75	91.6667
190	1	2	83.2956	75	34.6823	59.4434	100	100	93.75	83.3333
191	0	1	84.3777	97	64.5055	45.1563	100	100	100	91.6667
192	0	2	100	90	51.7181	55.8318	100	100	68.75	66.6667
193	0	2	100	90	55.5864	49.575	100	90	100	83.3333
194	0	1	100	90	54.8016	60.1238	100	100	100	100
195	0	1	67.8418	75	28.4187	47.4549	66.6667	70	100	50
196	1	2	100	75	49.6415	53.5871	100	100	100	91.6667
197	0	1	100	90	53.4568	57.3317	100	100	100	83.3333
198	0	2	100	90	51.4739	46.8754	100	100	68.75	75
199	0	1	82.7109	75	42.874	53.934	100	80	81.25	66.6667
200	0	2	100	60	38.668	55.2053	100	70	100	58.3333
201	0	2	84.3777	75	61.2385	42.9486	100	100	100	83.3333
202	0	2	76.7599	40	30.2608	25.8302	100	100	100	75
203	0	2	76.7599	70	42.311	44.1242	56.9444	60	87.5	33.3333
204	0	1	44.5656	50	40.7641	36.7365	100	100	100	75
205	0	2	100	100	57.837	54.3468	100	100	100	100
206	0	2	81.6288	50	32.47	55.5247	25	60	81.25	33.3333
207	0	2	84.3777	50	38.0447	35.5002	100	100	87.5	83.3333
208	0	1	100	65	43.9853	53.4063	100	100	100	75
209	0	2	100	80	54.6164	48.4786	100	100	100	91.6667
210	0	2	100	65	46.8179	50.7167	100	100	100	75
211	0	1	100	80	48.3139	56.6673	100	100	100	100
212	0	2	84.3777	75	57.9736	35.1386	100	100	81.25	83.3333
213	0	1	100	90	49.7518	56.7202	80.5556	50	100	58.3333
214	0	2	77.5355	80	29.8303	55.3444	100	100	100	91.6667
215	0	2	100	85	36.5972	59.4731	100	100	100	83.3333
216	0	1	84.3777	80	54.802	54.3703	100	100	100	83.3333
217	0	2	79.9794	80	37.7912	53.3531	72.2222	40	50	25
218	0	2	37.8032	30	18.6191	33.9327	33.3333	60	100	16.6667
219	0	1	86.027	50	31.0331	46.9418	100	100	100	83.3333
220	0	2	83.2956	95	48.0005	54.7678	100	80	81.25	58.3333
221	0	2	100	95	48.8557	50.5506	100	100	100	100
223	0	1	82.7109	75	33.772	59.4284	100	60	75	58.3333
224	0	2	86.027	95	25.1252	49.1099	100	100	100	91.6667
226	0	1	100	90	56.1469	57.1624	100	100	93.75	91.6667
227	0	2	84.3777	85	47.0441	51.7298	100	50	68.75	41.6667
229	0	1	82.7109	90	20.1788	53.5529	75	80	100	41.6667
230	0	2	100	50	58.277	43.6522	100	100	87.5	83.3333
231	0	2	100	10	33.2865	54.7365	100	100	93.75	100
232	0	1	70.7744	60	18.2443	71.2259	100	100	100	100
233	0	2	46.7214	45	24.5626	39.1632	100	40	62.5	41.6667
234	0	2	60.9112	80	37.1412	45.536	100	100	100	83.3333
235	0	1	100	80	48.9961	57.7361	100	100	100	100
236	0	2	76.7599	75	42.9501	33.0224	52.7778	60	93.75	41.6667
237	0	2	84.3777	70			100	100	93.75	83.3333
238	0	1	0	10	24.8964	31.7529	100	100	100	66.6667
239	0	2	83.2956	85	44.7324	41.6707	100	100	100	100
240	0	2	86.027	75	47.5736	49.7008	100	100	100	83.3333
241	0	2	100	85	56.1319	48.0892	100	80	87.5	66.6667
242	0	2	81.6288	75	38.3213	49.0668	100	100	100	91.6667
243	0	1	59.7189	50	26.0348	38.0986	13.8889	40	93.75	41.6667
244	0	1	54.9678	75	37.1838	27.6447	100	100	56.25	83.3333
245	0	2	86.027	85	38.6536	51.3172	100	100	81.25	100
247	0	1	81.6288	45	25.5931	48.6421	80.5556	80	93.75	58.3333
248	0	2	84.3777	80	30.6292	48.3016	100	90	100	66.6667
249	0	2	100	75	49.6751	59.29	100	100	100	100
250	0	1	59.2445	80			100	100	93.75	100
251	0	2	83.2956	70			66.6667	90	100	8.33333
252	0	2	77.7806	80	15.7071	71.8535		100	81.25	83.3333
253	0	1	76.7599	40	33.9051	41.4868	91.6667	90	100	25
254	0	2	100	80	53.1673	54.9635	100	100	100	83.3333
255	0	2	86.027	90	53.8501	56.1764	100	100	93.75	83.3333
256	0	1	70.7744	60	21.3884	55.8499	62.5	100	100	83.3333
257	0	2	84.3777	85	53.0161	43.2679	100	100	100	91.6667
258	0	2	86.027	100	49.1918	51.9165	75	90	81.25	66.6667
259	0	2	83.2956	80			100	100	87.5	83.3333
260	0	2	79.4474	85	56.1469	10.114	100	90	100	58.3333
261	0	1	76.7599	50	46.2856	41.8608	100	100	100	83.3333
262	0	2	82.7109	90	36.1765	62.3221	100	100	100	83.3333
263	0	2	100	100	48.466	51.2395	100	100	100	66.6667
264	0	2	83.2956	50	42.9467	38.3928	100	90	37.5	66.6667
265	0	1	100	90	48.1799	59.9004	100	100	100	100
266	0	2	79.9794	80	43.7777	43.8941	100	90	50	25
267	0	2	46.7214		22.9296	24.7604	100	50	100	16.6667
268	0	1	81.6288	75			66.6667	80	87.5	58.3333
269	0	2	44.6271	50	27.0691	56.355	58.3333	80	100	41.6667
270	0	2	86.027	50			100	100	100	83.3333
271	0	1	86.027	70	48.3303	56.4979	80.5556	60	100	58.3333
272	0	2	100	85	57.4606	39.3996	100	100	100	91.6667
273	0	1	84.3777	80	55.1356	44.9767	100	100	100	66.6667
274	0	2	79.9794	80			100	100	100	75
275	0	1	82.6669	74	49.1184	40.5789	100	100	81.25	75
276	0	2	100	75	49.6586	48.5209	100	100	81.25	83.3333
277	0	2	76.7599	75	22.4797	56.1811	100	100	81.25	91.6667
278	0	1	76.7599	65	40.2237	59.2188	100	100	100	91.6667
279	0	2	100	85	41.8891	50.1813	100	100	87.5	50
281	0	1	77.7806	50	24.065	60.3782	100	100	93.75	66.6667
282	0	2	100	100	50.581	51.6094	100	100	56.25	83.3333
284	0	2	70.7744	20	19.1036	42.1138	66.6667	50	93.75	8.33333
285	0	1	100	80	54.802	54.3703	100	100	100	83.3333
286	0	2	81.6288	90	54.2566	55.3368	77.7778	80	100	83.3333
287	0	2	100	60	57.2791	43.3654	100	100	100	83.3333
288	0	2	100	80	51.5345	46.4583	100	100	100	83.3333
289	0	2	70.7744	70	29.7927	35.6732	100	40	81.25	58.3333
290	0	1	100	100	55.3135	52.935	100	100	100	91.6667
291	0	2	77.7806	50	29.6106	54.123	66.6667	80	100	58.3333
292	0	1	84.3777	50	48.1482	28.544	100	80	100	50
293	0	2	100	90	57.4922	54.201	100	100	100	100
294	0	2	16.7087	43	21.7681	29.6115	25	60	50	16.6667
295	0	1	100	100	51.4491	64.4674	100	100	100	91.6667
296	0	2	76.7599	70	46.1666	37.5704	50	60	62.5	33.3333
297	0	2	81.3836	80	24.0684	52.565	100	100	100	91.6667
299	0	1	100	80	49.4011	55.2006	100	100	100	83.3333
300	0	2	83.2956	85	51.0359	54.6074	100	100	100	100
301	0	2	76.7599	45	22.6142	37.0565	69.4444	60	81.25	41.6667
302	0	2	100	85	41.3719	51.0059	100	100	100	83.3333
303	0	2	83.2956	85	44.0533	45.1577	69.4444	80	93.75	75
304	0	1	100	80	42.1015	60.8727	100	100	100	83.3333
306	0	2	40.1098	49	33.1068	35.0395	100	100	100	50
307	0	1	100	85	43.7495	60.5952	91.6667	90	100	58.3333
308	0	2	86.027	50	26.8467	39.1773	41.6667	40	81.25	66.6667
309	0	2	100	90	54.3327	52.6229	100	100	81.25	91.6667
310	0	1	86.027	85	42.2077	58.4493	100	100	93.75	83.3333
311	0	2	100	85	55.8707	55.2352	100	100	81.25	91.6667
312	0	2	81.6288	90	55.9322	46.2318	100	100	93.75	91.6667
313	0	1	100	90	44.8978	58.2799	100	100	100	91.6667
314	0	2	100	100	50.2212	58.4676	100	100	100	91.6667
315	0	2	100	95	55.722	37.8998	100	100	100	83.3333
316	0	2	86.027	50	48.8391	50.439	100	100	93.75	100
317	0	2	100	100	55.8744	54.7689	100	100	81.25	100
318	0	2	100	90	46.4237	54.8418	100	100	100	100
319	0	1	84.3777	80	55.1175	42.0742	100	100	100	75
320	0	2	100	90	57.4715	54.6925	100	100	100	91.6667
321	0	1	100	92	57.761	57.0607	100	100	87.5	91.6667
322	0	2	82.7109	85	38.8192	40.7736	83.3333	60	91.6667	33.3333
323	0	2	100	40	53.1501	48.5719	75	50	100	75
324	0	2	83.2956	70	41.8167	49.5082	100	100	100	83.3333
325	0	1	81.6288	88	35.9624	57.0958	50	70	100	50
326	0	2	76.7599	45	31.472	26.1018	100	100	87.5	83.3333
327	0	1	100	80	43.9015	55.1674		100	93.75	91.6667
328	0	2	79.9794	85	47.4995	38.2191	100	100	81.25	83.3333
329	0	2	79.9794	65	43.8408	36.5865	100	100	100	83.3333
330	0	1	81.6288	20	16.3088	57.3135	58.3333	90	50	83.3333
331	0	2	79.9794	50	46.1655	56.3365	75	50	87.5	25
332	0	2	82.7109	96	25.6708	72.5605	100	100	43.75	83.3333
333	0	1	81.6288	40	19.9377	55.0223	58.3333	70	93.75	75
334	0	2	100	85	54.5291	57.7303	100	100	100	83.3333
335	0	2	70.7744	40	13.4659	57.1499	100	100	100	66.6667
336	0	1	100	80	43.7501	60.7394	100	80	93.75	83.3333
337	0	2	100	80	52.5053	53.3844	100	80	100	83.3333
338	0	2	100	50	40.4672	55.7125	75	80	81.25	66.6667
339	0	1	100	95	47.9367	63.532	100	100	100	91.6667
340	0	2	100	85	51.915	55.1858	100	100	100	91.6667
341	0	1	100	45	54.2991	46.92	100	100	100	50
342	0	2	52.6648	50	25.265	39.6526	100	60	75	41.6667
343	0	2	100	80	50.3251	54.9441	100	80	93.75	75
344	0	2	84.3777	95	51.9263	48.648	100	90	81.25	50
345	0	1	100	75	42.4065	61.5197	100	100	93.75	75
346	0	1	79.9794		36.007	45.3225	58.3333	80	81.25	41.6667
347	0	2	100	90	54.2566	55.3368	100	100	100	91.6667
348	0	2	70.7744	50	23.9286	27.975	100	80	87.5	16.6667
349	0	1	100	75	53.6088	51.9039	100	100	100	83.3333
350	0	2	100	80			83.3333	80	81.25	33.3333
351	0	2	70.7744	40	33.7236	35.9218	100	80	100	41.6667
352	0	1	81.6288	75	42.6605	48.8519	100	80	93.75	75
353	0	2	85.3984	98	41.812	58.5045	100	100	100	91.6667
354	0	2	84.3777	60			100	100	81.25	50
356	0	2	86.027	50	46.0335	55.512	100	100	100	100
358	0	1	79.9794	75	44.6082	44.9733	100	70	68.75	33.3333
359	0	2	100	50			100	100	100	83.3333
360	1	2	82.7109	80	40.2895	53.6518	83.3333	80	100	50
361	0	1	100	92	56.1469	57.1624	94.4444	80	62.5	91.6667
362	0	2	86.027	80	30.916	64.7213	100	100	100	83.3333
363	0	2	100	90	53.7463	59.6999	100	100	100	91.6667
364	0	1	100	100	57.761	57.0607	100	100	100	100
365	0	2	46.2764	80	23.109	56.6277	83.3333	80	68.75	83.3333
366	0	2	100	100	53.1673	54.9635	100	100	75	66.6667
367	0	1	0				100	100
368	0	2	100	100	54.8016	60.1238	100	100	100	83.3333
369	1	2	81.6288	60	44.0457	51.0059	100	100	100	83.3333
370	0	1	100	90	53.9669	47.0711	100	100	100	83.3333
371	0	2	70.7744	5	24.2771	27.6546	100	100	100	66.6667
372	1	2	100	95	55.8574	54.7942	100	100	100	83.3333
373	0	2	70.7744	40	14.2362	40.3117	30.5556	80	81.25	25
374	0	1	100	75	51.2929	58.722	88.8889	90	100	75
375	0	2	76.7599	65	43.7793	33.0089	100	100	93.75	66.6667
377	0	2	100	80	53.1673	54.9635	100	100	100	75
378	0	2	100	90	54.5125	52.0021	100	90	100	91.6667
379	0	2	100	90	49.2693	60.2737	100	90	81.25	83.3333
380	0	1	100	85	50.5107	60.8358	100	100	100	91.6667
381	0	2	84.3777	85	56.6917	29.317	100	70	100	58.3333
382	0	2	77.7806	25	25.8593	48.1605	50	60	100	66.6667
383	0	2	59.7189	75	22.3437	34.1017	25	70	50	8.33333
384	0	1	100	80	46.6962	57.2353	100	100	75	83.3333
386	0	1	100	75	32.4731	53.7877	100	90	100	58.3333
387	0	2	100	80	56.1469	57.1624	100	100	100	83.3333
388	0	1	86.027	75	42.374	63.2662	100	100	100	83.3333
389	0	2	100	100	58.5479	48.8714	100	100	100	100
390	0	2	59.7189	40	21.5403	39.4836		100	81.25	58.3333
391	0	1	76.1313	50	28.2654	47.5535	100	100	87.5	58.3333
392	1	2	100	98	52.6382	55.7606	100	80	81.25	58.3333
393	0	2	79.4474	50	40.8479	23.2892	30.5556	100	100	83.3333
394	0	2	84.3777	50	33.4528	41.6411	100	100	68.75	58.3333
395	0	1	100	40	51.0359	54.6074	100	100	75	66.6667
396	0	2	100	100	52.1115	60.2931	100	100	100	100
397	0	2	79.9794	80	53.513	43.6025	100	100	100	83.3333
398	0	1	100	90	53.1673	54.9635	100	100	93.75	91.6667
399	0	2	100	70	59.369	44.1276	100	100	100	75
400	0	2	81.6288	98	46.4546	58.8416	100	80	81.25	41.6667
401	0	1	86.027	60	39.9826	60.6882	100	100	100	83.3333
402	0	2	86.027	80	51.9391	54.8425	100	100	100	83.3333
404	0	1	100	90	57.0078	43.8997	100	100	81.25	100
406	0	2	50.7529	90	20.0597	64.5395	100	100	93.75	100
407	0	1	100	90	52.1115	60.2931	100	100	100	100
408	0	2	49.7322	80	23.4771	23.2325	38.8889	40	56.25	0
409	0	2	76.7599	70	47.1521	36.37	88.8889	40	75	25
410	0	1	86.027	70	39.9671	62.4093	100	100	81.25	100
412	0	2	44.5656	50	25.455	50.8401	66.6667	90	93.75	75
413	0	1	81.6288	70	49.9317	56.0994	100	100	100	83.3333
414	0	2	83.2956	50	43.6843	34.4744	80.5556	60	81.25	16.6667
415	0	2	84.3163	85	33.5674	62.3643	100	80	100	58.3333
416	0	1	59.7189	6	31.5047	35.2939		70	62.5	16.6667
417	0	2	0	80			100	100	100	75
418	0	2	82.7109	90	35.6309	57.391	100	100	100	75
420	0	2	70.7744	60	18.3166	52.9011	100	100	87.5	66.6667
421	0	2	70.7744	60	21.6181	39.8416	100	90	100	33.3333
422	0	2	67.8418	30	14.2934	54.0645	100	100	87.5	75
423	0	1	86.027	90	31.0603	46.1438	61.1111	100	81.25	41.6667
424	0	2	70.7744	50	26.1797	43.5484	72.2222	100	100	58.3333
425	0	1	100	36	43.2182	59.5523	100	100	100	83.3333
427	0	2	44.5656	49	21.9777	40.7201	100	100	100	75
428	0	1	100	97	55.8367	55.2857	100	100	100	83.3333
429	0	2	30.7786	65	25.5019	44.9223	100	100	100	75
430	0	2	81.6288	100	28.4351	56.3982	22.2222	80	87.5	16.6667
431	0	1	100	80	31.9672	60.6497	100	100	100	100
432	0	2	84.3163	45	32.2934	65.767	100	100	100	58.3333
435	0	1	86.027	75	32.9691	57.6994	100	100	81.25	91.6667
436	0	2	100	90	59.1062	54.0993	100	100	87.5	100
438	0	2	70.7744	60	27.1807	32.5673		70	68.75	75
439	0	1	83.2956		47.5628	44.8686	100	100	100	83.3333
440	0	2	100	60	49.8709	45.578	100	100	75	66.6667
441	0	2	100	85	58.8374	51.2396	100	100	100	75
442	0	1	100	80	34.3456	52.859	100	100	100	83.3333
443	0	2	79.9794	99			95.8333	80	100	100
444	0	2	86.027	75	52.4716	36.2237	100	100	93.75	83.3333
445	0	2	100	80	54.3454	43.2595	75	60	75	58.3333
446	0	2	100	80	61.2385	42.9486	91.6667	100	93.75	83.3333
447	0	1	100	75	53.4568	57.3317	100	100	93.75	83.3333
448	0	1	33.329	45	32.5633	27.4269	100	100	68.75	66.6667
449	0	2	100	70	24.106	59.8844	100	100	81.25	100
450	0	2	76.7599	50	41.0737	37.918	75	60	81.25	58.3333
451	0	2	46.2899	85	28.8831	54.9969	100	100	56.25	91.6667
452	0	2	84.3777	80	49.8544	31.7903	100	100	100	83.3333
454	0	2	100	85	56.1469	57.1624	100	100	87.5	83.3333
455	0	2	84.3163	80	20.9543	63.3966	100	100	93.75	75
456	0	2	82.6669	50	46.6518	46.7001	88.8889	90	87.5	50
457	0	1	84.3777	80	58.5479	48.8714	100	100	100	91.6667
458	0	2	100	85	47.4385	50.0061	100	100	81.25	50
459	0	1	26.3045	20	22.3835	25.5828	33.3333	60	25	8.33333
460	1	2	83.2956	80	45.1413	54.7736	75	80	81.25	83.3333
461	0	2	86.027	75	42.5087	60.1773	94.4444	80	93.75	66.6667
463	0	1	100	90	39.0469	56.583	100	100	100	91.6667
464	0	2	46.7214	75	46.6245	34.3414	100	80	75	50
465	0	1	51.6517	50	43.4828	35.1617	61.1111	60	93.75	8.33333
466	0	2	82.7109	99	42.693	65.7807	100	100	87.5	100
467	0	2	81.6288	30	19.9494	61.4063	100	100	100	83.3333
468	0	2	86.027	80	36.8725	63.8507	100	100	100	66.6667
469	0	2	70.7744	60	45.9125	42.5057	100	100	100	91.6667
470	0	1	76.7599	60	39.3767	51.8921	100	100	75	91.6667
471	0	1	100	60	43.2018	59.7217	69.4444	100	100	66.6667
472	0	2	68.8625	60	29.8159	59.5158	100	100	100	100
473	0	2	0	30	16.7015	56.014	75	60	50	25
474	0	2	76.7599	90			100	100	100	66.6667
475	0	2	50.5695	80	40.4795	58.0042	100	100	100	75
476	0	2	86.027	90	43.7794	52.0068	36.1111	70	68.75	50
478	0	1	35.8167	12	11.6515	46.7129	100	100	81.25	75
479	0	2	0	95	57.7471	50.9153	100	100	81.25	100
480	0	1	46.2899	100	51.822	57.9249	100	100	100	100
481	0	2	100	0	37.7921	59.9141	100	100	100	75
482	1	1	84.3777	90	46.8648	57.5357	100	100	81.25	100
483	0	2	60.9112	100	46.756	13.3844	33.3333	30	100	8.33333
484	0	2	70.7744	85	34.2863	40.8276	100	100	100	75
485	0	1	86.027	80	54.6051	55.0164	100	100	100	83.3333
486	0	2	84.3777	65	58.3349	38.0358	100	100	100	91.6667
487	0	2	84.3777	90	53.5187	36.9583	100	100	93.75	66.6667
488	0	1	100	90	52.6569	53.71	100	100	93.75	91.6667
489	0	2	83.2956	80			100	100	100	66.6667
490	0	2	100	100	45.6235	62.7155	100	100	83.3333	100
491	0	1	77.7806	70	21.7535	61.2576	36.1111	60	100	41.6667
492	0	2	83.2956	75	24.6246	49.8173	100	100	100	66.6667
493	0	2	82.7109	65	21.6332	64.7948	100	100	100	100
494	0	1	100	100	50.7832	63.2292	80.5556	90	68.75	66.6667
495	0	2	86.027	50	33.4252	57.7235	61.1111	100	87.5	75
496	1	2	100	100			100	100	100	83.3333
497	0	1	81.0001	60			41.6667	50	87.5	8.33333
498	0	2	43.7467	50	23.0663	41.9431		100	100	75
500	0	2	49.9409	50	49.4628	39.0678	100	100	100	75
501	0	2	100	90	51.898	55.211	100	100	100	100
503	0	1	100	80	57.4922	54.201	100	100	100	100
505	0	1	100	90	57.761	57.0607	100	100	81.25	91.6667
506	0	1	100	100			100	100	100	75
507	0	2	86.027	80			100	100	100	100
508	0	2	81.6288	88	42.933	51.2454	100	100	93.75	100
510	0	2	77.7806	50	31.1006	53.5653	100	100	81.25	83.3333
511	0	2	82.7109	50			77.7778	60	56.25	41.6667
512	0	1	100	90	53.7463	59.6999	100	100	100	91.6667
513	0	2	79.9794	40	44.3832	41.847	83.3333	60	83.3333	41.6667
514	0	2	32.8841	60			100	100	81.25	100
515	0	2	32.8841	30	12.1965	51.4998	100	100	100	100
516	0	1	61.9319	20	20.271	49.262	100	100	100	25
517	0	2	76.7599	50	23.0466	48.2874	44.4444	80	81.25	25
518	0	2	81.0001	90	44.1041	39.0546	100	100	100	100
519	0	1	36.9889	50	23.6561	25.5815	36.1111	50	25	25
520	0	2	100	80	41.5573	49.8734	100	100	93.75	66.6667
521	0	2	86.027	80	32.1256	56.8802	100	100	75	75
523	0	1	79.9794	60	17.4582	67.9084		80	81.25	50
524	0	2	70.7744	75	32.1045	55.8704	100	100	62.5	41.6667
525	0	1	76.7599	80	35.3872	26.664	100	50	93.75	16.6667
526	0	2	79.9794	60	35.2378	44.7749	100	90	100	50
527	0	1	79.9794	50	36.6869	48.4282	100	100	100	75
528	0	2	100	70	56.1914	39.6471	100	100	100	83.3333
529	0	2	100	75	30.2661	69.0672	100	100	100	100
530	0	1	81.6288	75	27.6805	65.8572	97.2222	100	100	66.6667
531	0	2	79.4474	50	32.7749	52.5458	100	100	87.5	66.6667
532	0	1	100	50	34.4411	65.9537	100	100	100	100
533	0	2	16.1729	10	18.9111	65.4472	100	100	81.25	75
534	0	2	76.7599	50			91.6667	90	81.25	41.6667
537	0	1	0				100	80
538	0	2	76.7599	50	42.1444	25.8695	100	100	100	83.3333
539	0	2	84.3777	89	54.6349	45.6277	100	100	100	91.6667
540	0	1	21.3522	25	22.9285	30.3697	100	100	81.25	100
541	0	2	100	85	49.2554	54.1283	100	100	100	91.6667
542	0	2	86.027	80	42.2952	55.0952	100	100	100	91.6667
543	0	1	100	80	49.6906	57.5688	100	100	93.75	100
544	0	2	100	80	48.4694	62.2686	100	80	100	66.6667
545	0	2	84.3777	75	43.72	60.4489	100	90	100	100
546	0	2	61.9319	60	18.3811	60.2026	41.6667	80	100	16.6667
547	0	2	100	100	56.1469	57.1624	100	100	87.5	91.6667
548	0	1	100	99	51.416	52.4918	100	100	100	91.6667
549	0	2	46.7214	65	29.7471	29.947	100	70	93.75	50
550	0	2	70.7744	50	36.384	24.023	100	100	93.75	66.6667
551	0	1	100	99	54.5121	57.7556	100	100	100	66.6667
553	0	2	67.8418	80	17.7603	49.5547	100	100	100	75
554	0	1	85.3984	60	34.0666	70.8002	100	100	81.25	50
555	0	1	79.7343	70	48.4937	39.4915	94.4444	90	81.25	58.3333
556	0	2	81.0001	50	28.6285	58.6199	100	100	100	91.6667
557	0	2	100	100	55.0911	62.4919	100	100	100	75
558	0	1	86.027	80	39.4121	61.1862	100	100	100	75
559	0	2	50.5695	50			100	100		66.6667
560	0	1	100	35	52.0597	40.2299	100	100	100	66.6667
561	0	2	100	60	33.7138	55.5213	100	100	100	75
562	0	2	81.6288	10	19.9825	59.804	80.5556	60	100	41.6667
563	0	2	100	50	48.7036	55.9784	100	100	100	75
564	0	1	100	95	43.4606	58.3712	100	100	100	91.6667
566	0	2	100	90	54.8016	60.1238	100	100	100	83.3333
567	0	1	70.7744	60	29.641	45.6829	100	100	75	41.6667
568	0	2	21.3522	50	33.3361	37.1686		100	75	8.33333
569	0	1	84.3777	75	54.1065	41.4717	88.8889	100	81.25	50
570	0	2	70.7744	70	39.8193	40.8218	83.3333	90	93.75	50
571	0	2	100	100	51.8824	45.9937	75	70	75	50
572	0	1	100	95	52.401	62.6613	100	100	100	100
573	1	2	100	85	42.7932	62.7235		100	93.75	91.6667
574	0	2	84.3777	50	51.1119	51.8935	100	100	100	75
575	0	1	100	100	55.0911	62.4919	100	100	93.75	83.3333
576	0	2	82.7109	75	23.0615	58.6762	100	90	93.75	50
577	0	2	59.7189	60	9.9402	55.7735	100	100	87.5	66.6667
578	0	2	84.3777	96	48.3309	56.6421	100	100	100	66.6667
580	0	2	50.5695	60	23.2014	27.0098	91.6667	60	100	16.6667
581	0	2	100	75	58.8374	51.2396	100	100	100	83.3333
582	0	1	100	90	52.8777	52.5953	100	100	100	91.6667
583	0	1	100	90	54.8781	51.6564	100	100	100	83.3333
584	0	1	100	80	46.5792	60.4431	100	100	100	83.3333
585	0	2	83.2956	75	46.5456	49.1236	100	90	87.5	66.6667
586	0	2	27.1418	40	21.7833	26.5144	22.2222	100	56.25	58.3333
587	0	2	79.4474	80	33.9806	49.5673	100	80	100	58.3333
588	0	1	100	97	56.4157	60.0221	100	100	68.75	100
589	0	2	100	80	57.4922	54.201	100	100	100	100
590	0	2	50.5695	80			100	100	81.25	75
591	0	1	62.5741	70			100	100	81.25	100
592	0	2	100	85	51.0226	53.6471	100	100	100	91.6667
593	0	1	82.7109	85	58.0226	44.1613	100	100	100	91.6667
594	0	2	82.7109	100	44.4153	61.8334	100	100	100	91.6667
595	0	2	59.7189	80	32.4544	41.2666	29.1667	80	81.25	25
596	0	2	86.027	60	36.4292	53.7003	100	100	100	58.3333
597	0	2	85.3984	75	33.216	49.3985	100	100	100	83.3333
598	0	1	100	95	55.9467	52.5213	100	100	93.75	83.3333
599	0	2	59.2005	42	28.9463	44.4426	100	100	93.75	75
600	0	2	100	85	54.8016	60.1238	100	100	100	91.6667
601	0	1	81.6288	70	37.6695	59.8716	86.1111	100	100	75
602	0	1	100	85	52.6707	54.0142	100	100	100	100
603	0	2	70.7744	65	21.2855	45.7461	25	60	68.75	58.3333
604	0	2	84.3163	50	14.4622	65.879	100	100	75	58.3333
605	0	2	100	100	56.1469	57.1624	100	100	100	91.6667
606	0	1	100	100	54.8016	60.1238	100	100	100	100
607	0	2	100	100	51.277	53.138	100	100	81.25	100
608	0	1	100	85	56.1469	57.1624	100	100	81.25	91.6667
610	0	2	100	95	46.1529	40.8922	100	90	87.5	66.6667
611	0	1	100	85	32.0038	63.3988	77.7778	90	100	50
612	0	2	100	90	54.5125	52.0021	100	100	100	83.3333
613	0	2	83.2956	60	36.5408	29.9125	100	100	87.5	66.6667
614	0	1	84.3777	90	57.6447	43.0197	100	100	100	91.6667
615	0	2	83.2956	40	37.7794	33.012	66.6667	80	37.5	25
616	0	2	46.4762	40	24.0507	37.8149	0	100	56.25	0
617	0	2	81.6288	90	45.8832	58.9144	100	80	93.75	50
618	0	1	100	75	56.1469	57.1624	100	100	81.25	100
619	0	2	81.6288	90	42.5845	51.5658	100	100	100	66.6667
620	0	1	27.1418	50	32.5455	47.6258	100	50	87.5	50
621	0	2	46.2899	100	53.4568	57.3317	100	100	100	83.3333
622	0	2	81.6288	75	42.9843	39.3888	58.3333	80	100	41.6667
623	0	2	86.027	7	15.0671	50.8538	36.1111	60	81.25	25
625	0	2	13.4594	65	15.7652	39.24	100	100	100	100
626	0	1	76.7599	70	38.4397	42.4577	69.4444	60	81.25	41.6667
627	0	2	30.7786	50	19.4728	38.381		80	75	8.33333
629	0	1	70.7744	35	39.362	29.5668	100	100	100	66.6667
630	0	2	37.8032	100	39.9526	32.3473	100	60	25	16.6667
631	0	2	43.7467	60	27.5888	49.2157		100	100	83.3333
632	0	1	84.3163	85	28.0273	57.424	100	80	100	50
633	0	2	100	90	47.9678	45.5757	100	80	50	75
634	0	2	83.2956	50	26.9824	33.9189	75	40	81.25	25
635	0	1	100	85			100	100	75	100
636	0	2	76.7599	10	48.6287	44.2271	91.6667	90	81.25	58.3333
637	0	2	37.8032	1	22.2341	31.1127	25	50	68.75	33.3333
638	0	2	81.6288	60	20.4847	55.7517	80.5556	70	81.25	50
639	0	1	100	100	50.8834	60.1721	100	100	100	100
640	0	2	56.513	75	25.5604	39.45	19.4444	40	81.25	8.33333
641	0	1	100	90	49.6422	53.7312	100	90	100	75
642	0	2	76.7599	75	50.0466	35.3849	55.5556	40	75	33.3333
643	0	2	70.7744	30	47.362	38.1598	100	100	83.3333	91.6667
644	0	1	86.027	75	42.6398	54.96	100	100	100	83.3333
645	0	2	56.513	50	36.3376	27.6835	100	100	100	75
646	0	2	70.7744	10	17.8802	52.1909	36.1111	60	100	33.3333
647	0	1	100	95	56.1469	57.1624	100	100	100	100
649	0	2	100	90	48.6625	56.3469	100	100	100	83.3333
650	0	1	44.5656	1	8.51933	55.6953	100	100	87.5	75
651	0	2	81.6288	50	32.8015	55.2295	77.7778	70	81.25	41.6667
652	0	2	100	90	50.2042	58.4929	100	100	93.75	91.6667
653	0	2	100	100	43.2139	58.7176	100	100	100	100
656	0	1	100	60	32.1208	60.191	100	100	87.5	83.3333
657	0	1	79.4474	30	29.1435	40.1632	100	50	100	50
658	0	2	40.1098	85	40.2084	27.693	100	50	56.25	16.6667
659	0	1	100	90	51.0964	53.6147	100	80	93.75	75
661	0	2	76.7599	55	31.2267	41.1079	100	100	81.25	100
662	0	1	100	80	55.3718	41.5652	100	100	87.5	83.3333
663	0	2	86.027	75	39.1561	64.5209	100	100	100	83.3333
664	0	2	81.6288	70	26.7879	48.2828	75	20	100	83.3333
665	0	1	76.7599	68			100	100	93.75	91.6667
667	0	2	84.3777	95	34.7944	44.7626	100	100	81.25	58.3333
668	0	1	83.2956	50	31.2591	40.6772	100	100	93.75	50
669	0	2	77.7806	89	25.8486	61.1989	100	80	81.25	100
670	0	2	0				100	60
672	0	2	76.1313	79	51.4491	64.4674	100	100	100	75
673	0	2	59.7189	50	25.5602	33.5525	100	100	50	50
674	0	2	82.7109	90	31.0801	65.0629	100	100	100	91.6667
675	0	2	84.3777	50	35.7358	48.2583	83.3333	90	81.25	58.3333
676	0	1	59.7189	55	38.957	16.2786	41.6667	90	100	25
677	0	1	100	95	52.9113	58.2982	97.2222	100	100	100
679	0	2	68.8625	100	37.5242	47.9486	79.1667	80	100	66.6667
680	0	1	70.7744	85	35.1038	31.4114	83.3333	50	100	33.3333
681	0	2	82.6669	50			55.5556	100	100	91.6667
683	0	2	86.027	70	43.4275	41.2983	100	80	100	66.6667
684	0	1	79.4474	20	20.2219	50.2218	100	70	81.25	16.6667
685	1	2	100	80	43.175	55.662	100	100	81.25	66.6667
686	0	1	76.7599	80	43.9902	36.6732	100	90	62.5	50
689	0	2	82.7109	90	56.9258	49.7615	100	100	100	83.3333
690	0	2	84.3777	80			100	100	100	100
691	0	2	100	90	45.0368	58.153	100	100	100	83.3333
692	0	2	76.7599	40	48.1282	30.462	88.8889	80	83.3333	16.6667
693	0	1	100	72	51.2936	58.8662	100	100	93.75	91.6667
694	0	2	76.7599	30			100	60	100	25
695	0	1	0	85	50.7316	54.1045	100	100	100	100
696	0	2	57.5337		24.7122	45.1475	100	100	75	33.3333
697	0	1	0					80
698	0	2	84.3777	60	51.321	41.3762	100	100	75	83.3333
699	0	2	84.3777	80	47.0449	57.0402	100	100	100	75
700	0	2	82.7109	80	51.915	55.1858	100	100	100	83.3333
701	0	2	86.027	95	49.4181	55.1754	100	100	100	91.6667
702	0	2	82.7109	80	43.8079	52.7215	100	100	100	100
703	0	1	86.027	85	40.5432	52.9986	100	100	75	83.3333
704	0	2	100	80			100	100	75	91.6667
705	0	1	82.7109	60	45.3672	60.0273	100	100	100	83.3333
706	0	2	79.9794	50	46.6078	43.8902	100	100	100	66.6667
707	0	2	76.7599	75	46.7715	54.3772	100	100	100	66.6667
708	0	2	83.2956	10	34.8532	24.8743	27.7778	20	50	8.33333
709	0	2	82.6669	80	40.4548	49.1843	100	100	93.75	83.3333
711	0	1	100	75	45.9861	51.2039	100	100	100	83.3333
712	0	2	100	80	47.245	61.6812	100	100	100	91.6667
713	0	2	100	80	43.8548	54.2461	55.5556	70	81.25	66.6667
714	0	2	79.4474	75	49.7098	41.7053	100	100	100	83.3333
715	0	1	70.7744	80	35.1322	27.0289	19.4444	80	43.75	33.3333
716	0	2	84.3777	90			100	100	62.5
717	0	1	100	80	50.2188	50.2107	100	100	100	58.3333
719	0	2	59.7189	8	30.497	53.1352	100	100	100	100
720	0	2	100	80	50.8705	53.9776	100	100	100	75
721	0	1	81.6288	80	43.7526	49.3273	100	90	75	66.6667
722	0	2	46.7214	50	12.6334	49.9527	83.3333	80	93.75	0
723	0	2	43.7467	40	26.6181	32.7588	25	80	62.5	0
724	0	1	100	90	44.0219	62.9887	100	90	81.25	91.6667
725	0	2	84.3777	70	45.0936	44.5679	100	100	100	66.6667
726	0	1	100	90	56.1469	57.1624	100	100	25	66.6667
727	0	2	100	90	54.802	54.3703	100	100	81.25	75
729	0	2	82.7109	85	40.1061	62.2824	100	100	100	100
731	0	2	100	80	40.9227	58.8547	100	80	100	75
732	0	1	100	90	48.4694	62.2686	100	90	87.5	66.6667
733	0	2	79.4474	60	34.2404	50.9888	58.3333	80	93.75	33.3333
734	0	2	81.6288	60	41.5559	55.9417	100	70	81.25	41.6667
735	0	2	60.9112	50	30.3182	44.1649	100	100	81.25	41.6667
736	0	2	77.7806	70	27.9675	54.8712	100	70	81.25	25
737	0	1	100	87	50.2206	58.3235	100	100	100	83.3333
738	0	1	56.513	30	40.4719	41.0996	58.3333	70	81.25	41.6667
739	0	2	81.6288	50	24.4328	57.351	100	100	100	100
740	0	2	100	75	48.091	61.0393	100	100	100	83.3333
741	0	2	100	80	43.4476	51.6989	100	80	100	75
742	0	1	100	90	38.9427	59.4388	100	100	87.5	83.3333
743	0	2	86.027	60	43.3249	53.4914	100	100	81.25	75
744	0	2	100	95	53.7881	50.6196	100	100	81.25	91.6667
745	0	1	0	10	22.375	52.5363	100	100	81.25	75
746	0	2	76.7599	50	38.4263	20.4207	100	40	56.25	66.6667
747	0	2	33.0853	50	29.0892	43.7743	75	90	100
748	0	2	76.1313	75	43.509	49.052	100	80	87.5	83.3333
749	0	2	81.6288	80			100	100	100	100
750	0	1	100	86	56.1469	57.1624	100	100	100	91.6667
751	0	2	54.3391	40	40.6313	29.3193	100	90	68.75	41.6667
752	0	2	77.7806	50	11.8311	57.7431	100	30	75	25
754	0	1	81.6288	60	40.4796	50.2675	33.3333	40	100	33.3333
755	0	1	76.7599	20	17.7754	53.5869	50	70	81.25	25
756	0	2	86.027	60	36.7616	54.9568	80.5556	70	81.25	66.6667
758	0	2	81.6288	75	28.3564	59.01	100	100	75	83.3333
760	0	1	100	95	55.8574	54.7942	100	100	100	100
761	0	2	77.7806	85	32.6852	58.5815	77.7778	80	81.25	58.3333
762	0	1	82.7109	90	29.2765	53.9972	100	90	100	62.5
763	0	2	43.7467	45	19.9236	42.9793	62.5	60	68.75	33.3333
764	1	2	100	100	53.1795	61.0139	100	100	75	75
765	0	1	82.7109	65	44.3994	56.2494	100	80	100	50
767	0	2	70.7744	50	25.5741	44.7951	50	60	87.5	50
768	0	1	70.7744	40	36.1873	36.1832	75	80	100	41.6667
769	0	2	76.1313	50	40.2437	57.3008	100	70	93.75	91.6667
770	0	2	76.7599	50	19.861	57.5921	47.2222	70	75	8.33333
771	0	2	100	90	51.2929	58.722	100	100	100	83.3333
772	0	2	68.8625	75	13.5823	53.798	100	100	100	75
773	0	1	100	75	35.7687	62.8734	58.3333	60	100	83.3333
774	0	2	76.7599	55	27.8457	42.3918	100	60	100	33.3333
776	0	2	76.7599	80	44.8366	37.4347	100	100	100	75
777	0	1	100	80	39.1693	64.8366	100	100	93.75	100
778	0	2	100	85	46.1727	61.2826	100	90	100	100
779	0	2	100	100	46.1324	39.2636	66.6667	100	100	66.6667
780	0	1	27.1418	0	27.6449	20.2137	100	100	100	66.6667
781	0	2	76.7599	50	28.8649	40.7923	83.3333	80	87.5	58.3333
782	0	1	100	60			100	80	66.6667	33.3333
783	0	2	86.027	50	26.9189	42.4899	100	100	81.25	75
784	0	2	100	95	46.9725	59.2878	100	90	93.75	91.6667
785	0	1	84.3777	75	48.3918	47.4945	100	80	81.25	83.3333
786	0	2	100	99	48.4694	62.2686	100	100	100	100
787	0	2	82.7109	70	48.1531	57.2208	100	100	100	100
788	0	2	43.7467	40	24.1977	30.1222	50	50	50	33.3333
790	0	2	21.3522	20	33.6525	30.4397	100	60	50	0
791	0	1	76.7599		44.824	58.3123	100	100	100	91.6667
792	0	2	81.0001	80	33.1766	54.8614	100	100	100	75
793	0	2	84.3777	95	50.4353	39.724	100	100	100	75
794	0	2	79.4474	80	26.9237	53.9629	77.7778	100	100	83.3333
795	0	1	81.0001	80	56.1473	51.4089	75	60	100	66.6667
797	0	2	70.7744	80	21.149	60.3912	77.7778	40	37.5	16.6667
798	0	2	46.4762	30	38.1661	32.6149	41.6667	50	100	33.3333
799	0	1	100	100	58.0505	59.4289	100	100	81.25	100
800	0	2	21.9943	25	26.4721	28.7511	100	50	75	16.6667
801	0	2	84.3777	50	52.7195	39.0973	100	100	81.25	75
802	0	1	81.6288	80	35.7024	49.2574	100	100	100	100
804	0	2	100	75	49.6592	53.706	75	80	100	33.3333
805	0	1	86.027	100	46.9857	59.6035	100	100	100	75
806	0	2	100	75	58.9135	48.5257	100	100	100	91.6667
807	1	2	100	50	42.6747	48.3138	100	90	100	83.3333
808	0	1	82.7109	75	45.7151	59.5627	100	100	100	100
809	0	2	81.6288	90	39.428	66.7702	100	60	100	58.3333
810	0	2	81.6288	80			100	100	100	75
811	0	1	59.2445	50	16.7021	56.1582	100	100	100	91.6667
812	0	2	70.7744	50	42.2836	31.6401	100	30	56.25	8.33333
814	0	2	100	75	39.2576	53.4155	100	50	100	41.6667
816	0	1	84.3777	95	50.8091	48.565	100	80	75	75
817	0	2	100	90	52.9107	58.1541	100	100	100	83.3333
818	0	2	77.7806	70	30.6726	36.3957	100	60	100	41.6667
819	0	1	100	85	47.5477	64.3651	100	50	100	83.3333
821	0	2	84.3163	80	39.0671	53.0223	100	100	93.75	83.3333
822	0	2	81.6288	95	36.8852	50.1945	100	80	100	41.6667
823	0	2	52.6648	70			100	100	100	83.3333
824	0	2	82.7109	50	51.0799	42.8456	100	50	100	25
825	0	2	82.7109	95	41.946	55.2715	100	100	100	83.3333
826	0	1	76.1313	60			93.0556	100	75	91.6667
827	0	2	85.3984	90	55.5683	46.6725	100	100	100	83.3333
828	0	2	84.3777	80	57.5224	36.2938	100	100	100	100
829	0	1	52.881	90	57.6964	41.7415	100	100	100	83.3333
830	0	1	0	95			75	60	81.25	83.3333
831	0	2	79.9794	50	48.5737	52.9917	88.8889	70	100	91.6667
832	0	1	100	95	54.8016	60.1238	100	100	100	100
833	0	2	81.6288	75	31.2002	50.5872	100	100	75	58.3333
834	0	2	77.5355	80	23.7818	50.1023	100	100	100	91.6667
835	0	2	100	70	46.2277	47.4772	100	100	100	83.3333
836	0	1	100	90	53.4568	57.3317	100	100	100	66.6667
837	0	2	81.6288	100	43.3423	61.2906	91.6667	80	93.75	75
838	0	1	76.7599	70	39.2753	44.0035	55.5556	60	100	25
839	0	2	76.7599	72			100	100	100	91.6667
840	0	2	100	50	40.486	58.7591	100	100	100	91.6667
841	0	2	50.5695	60	30.811	36.181	41.6667	60	62.5	33.3333
842	0	1	68.8625	89	35.1201	67.5075	72.2222	70	100	66.6667
843	0	2	100	70	40.6186	55.2378	100	100	66.6667	91.6667
844	0	1	100	100	53.4733	63.0599	100	100	100	83.3333
845	0	2	77.7806	50			100	100	100	66.6667
846	0	2	76.7599	75			100	100	100	66.6667
847	0	1	100	85	67.1482	33.1386	100	100	100	75
848	0	2	76.7599	50	31.1455	47.3371	75	50	37.5	0
850	0	1	100	85	44.6885	64.371	100	100	68.75	91.6667
851	0	2	76.7599	50	34.7976	38.592	83.3333	60	100	58.3333
852	0	2	83.2956	25	34.1957	46.7828	58.3333	70	87.5	58.3333
853	0	1	76.7599	70	35.7015	38.1748	100	100	93.75	100
854	0	2	100	100	56.8573	56.9625	100	100	93.75	100
855	0	2	100	99	53.7903	47.9381	100	100	100	91.6667
856	0	1	79.4474	85			69.4444	80	100	66.6667
857	0	2	100	95	52.1115	60.2931	100	90	87.5	75
858	0	2	0	30	29.72	51.2144	75	60	81.25	33.3333
859	0	1	59.7189	70	35.5434	32.4093	100	70	75	16.6667
860	0	2	74.848	90	36.1752	62.0338	100	100	81.25	83.3333
861	0	2	100	100	60.1827	48.2782	100	100	100	83.3333
862	0	2	82.7109	65	50.2206	58.3235	100	80	81.25	75
863	0	1	0				100	100
864	0	2	82.7109	100	50.7139	53.9856	75	80	25	0
865	0	1	76.7599	50	40.3437	54.1183	100	100	100	100
866	0	2	70.5293	75	52.7458	46.7299	100	100	100	75
867	0	2	0	75	12.196	57.2533	100	100	75	83.3333
868	0	2	82.7109	90	41.1222	57.735	100	80	68.75	50
869	0	2	54.9812	90	45.6125	50.062	100	100	100	58.3333
870	0	2	84.3777	85	54.802	54.3703	100	100	81.25	83.3333
871	0	1	100	100	26.1049	46.4942	100	100	81.25	66.6667
872	0	1	84.3777	90	59.2101	33.1829	100	90	93.75	66.6667
873	0	2	46.7214	80	23.6865	37.4551	100	100	87.5	50
874	0	2	100	90			100	100	100	100
875	0	1	77.7806	75	23.5808	66.1127	100	100	100	100
877	0	2	52.6648	70	33.6708	35.7436	100	70	100	66.6667
878	0	1	70.7744	60	22.4768	54.6715	91.6667	90	100	58.3333
879	0	2	100	75	52.3328	47.8084	100	100	100	83.3333
880	0	2	0	100	32.1999	51.2501	100	100	81.25	75
881	0	1	100	95	54.8186	60.0985	100	100	87.5	100
882	0	2	84.3777	75	52.0768	51.1431	100	100	43.75	75
883	0	1	100	75	52.9107	58.1541	100	100	100	91.6667
884	0	2	81.6288	100	31.8394	59.2798	80.5556	80	87.5	58.3333
885	0	2	100	75	46.455	58.7047	100	100	68.75	91.6667
886	0	2	50.5695	75	44.5393	52.6333	72.2222	60	56.25	50
887	0	1	100	85	28.1262	73.9708	52.7778	50	81.25	25
888	0	2	30.7786	65	29.5756	45.4965	50	30	87.5	50
889	0	1	46.2899	50	43.4586	57.9387	100	100	100	66.6667
890	0	2	34.7058	35	29.0095	43.3962	87.5	70	62.5	33.3333
891	0	2	81.6288	85	40.4067	41.7135	86.1111	70	87.5	58.3333
892	0	2	100	90	53.9671	52.9686	100	100	100	100
893	0	1	100	100	37.6503	62.0591	100	100	87.5	100
896	0	1	79.9794	55	46.6167	34.2921	100	80	100	83.3333
897	0	2	86.027	50	36.2805	52.442	83.3333	100	100	75
898	0	2	0		48.6348	62.8984	100	70	83.3333
899	0	1	100	98	31.9711	59.2476	100	100	100	66.6667
900	0	2	39.6968	50	17.1544	51.5139	100	90	100	75
901	0	1	81.6288	70	29.8871	46.8003	100	100	100	100
902	0	2	84.3777	85	50.4759	54.3253	100	100	62.5	66.6667
903	0	2	100	85	56.1469	57.1624	100	100	100	91.6667
904	0	2	81.6288	85	52.6382	55.7606	69.4444	80	100	66.6667
905	0	1	100	80	57.4922	54.201	100	100	81.25	83.3333
906	0	1	100	90	59.1062	54.0993	100	100	100	83.3333
907	0	2	100	90	54.802	54.3703	100	100	100	83.3333
908	0	2	70.7744	40	27.1807	32.5673	100	80	100	16.6667
909	0	2	79.9794	60	42.325	45.7065	91.6667	100	100	66.6667
910	0	1	0	60	27.3845	54.1971	100	100	87.5	58.3333
912	0	1	86.027	80	38.1598	61.4084	44.4444	80	87.5	50
913	0	2	100	90	46.6051	45.7788	100	100	100	91.6667
914	0	2	100	70	39.9166	47.6132	100	100	81.25	91.6667
915	0	2	67.8418	50	20.7091	53.6929	100	100	100	66.6667
916	0	1	100	75	45.3495	59.9084	100	100	93.75	66.6667
917	0	2	100	85	53.4568	57.3317	94.4444	100	87.5	75
918	0	2	82.7109	75	45.4874	56.3344	84.7222	90	100	83.3333
919	0	1	100	90	53.9718	43.9723	100	90	87.5	75
920	0	2	37.8032	69			27.7778	60	0	0
921	0	1	54.9812	65	50.4569	49.871	100	90	100	91.6667
922	0	2	77.7806	50	30.354	59.9597	80.5556	70	81.25	50
923	0	2	100	95	31.872	68.4718	100	100	100	75
924	0	2	82.6669	70	46.0745	44.88	79.1667	90	100	58.3333
925	0	1	86.027	80	31.506	62.3168	100	40	100	75
926	0	2	100	70	29.8994	56.347	75	100	87.5	50
927	0	2	83.2956	25	36.9596	38.5633	100	100	100	75
928	0	2	76.1313	80	39.9278	23.2047	100	100	100	75
929	0	2	100	10	59.7558	38.114	100	100	100	75
930	1	2	100	50	44.3994	56.2494	100	100	93.75	75
931	1	1	79.9794	75	48.0397	59.739	100	100	100	91.6667
932	0	2	59.7189	40	24.2781	24.1654	8.33333	20	100	25
933	0	1	79.9794	90	47.9276	46.2137	100	100	100	83.3333
934	0	1	81.6288	85	43.5262	55.4436	100	100	100	100
935	0	2	79.4474	40	13.7389	53.7899	37.5	60	81.25	50
936	0	2	59.2005	80	22.1031	55.3279		100	75	83.3333
937	0	1	81.6288	50	25.0022	60.4374	100	100	100	58.3333
938	0	2	0				50	40
939	0	1	86.027	50	40.7375	47.2095	94.4444	80	62.5	58.3333
940	0	2	41.633	50	30.6486	46.0392	25	80	87.5	50
942	0	2	76.7599	75	32.0472	51.4928	94.4444	100	100	83.3333
943	0	2	81.6288	70	21.5404	50.4221	100	100	87.5	91.6667
944	0	2	37.8032	50	20.7373	47.1299	83.3333	70	81.25	33.3333
945	0	1	82.7109	80	45.6391	62.2766	100	100	100	75
946	0	2	100	80	49.189	40.876	100	60	81.25	50
947	0	2	82.4657	100	55.5679	52.426	100	100	100	91.6667
948	0	1	53.257	60	21.072	40.664	38.8889	70	87.5	16.6667
949	0	1	81.6288	65	36.8977	43.945	97.2222	60	100	58.3333
950	0	1	100	90	42.7982	62.5455	94.4444	100	100	83.3333
951	0	2	100	75			77.7778	100	100	83.3333
952	0	2	70.7744	68	28.6309	47.2078	100	90	62.5	41.6667
953	0	1	70.7744	50	35.6736	45.341	100	100	100	66.6667
954	0	2	100	90	56.2229	54.4485	100	80	100	83.3333
955	0	2	27.1418	80	26.799	42.5495	100	100	100	100
956	0	1	54.9678	50	54.8195	30.394	100	100	100	75
957	0	2	100	80	40.4553	57.0652	100	100	100	100
958	0	2	46.7214	30	29.554	25.0859	16.6667	50	50	8.33333
959	0	1	70.7744	80	42.1961	55.3079	100	80	75	58.3333
960	0	2	39.6968	60	28.966	34.9885	100	100	93.75	91.6667
961	0	2	76.7599	55	35.658	31.0828	69.4444	50	81.25	8.33333
962	0	1	82.7109	85	57.4922	54.201	100	50	100	58.3333
963	0	2	100		28.6789	61.1909	100	100	75	66.6667
964	0	1	0				25	40
965	0	2	100	85	49.4771	52.4867	100	100	100	91.6667
966	0	1	77.7806	97	41.1458	34.8137	27.7778	40	100	0
967	0	2	81.6288	75	23.842	62.7253	100	40	100	16.6667
968	0	2	100	100	48.8759	61.429	100	100	100	91.6667
969	0	2	59.2005	97	44.5347	28.5384	100	100	87.5	66.6667
970	0	1	100	40	49.7165	42.9045	80.5556	80	100	41.6667
971	0	2	100	90	49.4344	55.006	100	100	100	75
972	0	2	86.027	95	37.2777	52.5847	100	100	100	100
973	0	2	82.7109	50	22.6768	61.4326	88.8889	70	100	25
974	0	1	70.7744	40	41.6154	42.4587	79.1667	90	100	33.3333
975	0	2	100	95	42.9371	62.4185	100	90	75	50
976	0	1	76.7599	50			83.3333	90	62.5	75
977	0	2	70.5293	75	60.3484	19.215	100	100	81.25	75
978	0	2	84.3163	65	22.8254	54.351	66.6667	70	87.5	41.6667
979	0	1	100	98	53.1838	60.6917	100	100	100	91.6667
980	0	2	86.027	75	30.9621	38.7639	58.3333	80	75	16.6667
981	0	2	100	80	48.3296	56.3538	100	100	100	100
982	0	1	100	90	56.1469	57.1624	100	100	100	83.3333
983	0	2	100	80	42.7639	56.6984	94.4444	80	81.25	66.6667
984	0	2	79.9794	75	39.0185	50.8274	66.6667	100	87.5	66.6667
985	0	2	79.9794	50	35.7204	53.9949	75	70	93.75	41.6667
986	0	2	100	85	48.0573	59.8579	75	90	81.25	83.3333
987	0	2	76.7599	50			41.6667	50	87.5	83.3333
988	0	2	85.3984	100	42.7402	63.0646	100	90	100	83.3333
989	0	2	100	95	55.0911	62.4919	100	100	100	75
990	0	1	84.3777	80	34.9635	48.8404	100	90	81.25	58.3333
991	0	2	76.7599	40	30.133	40.5375	41.6667	100	87.5	41.6667
992	1	2	52.6648	70	27.7397	45.901	83.3333	70	68.75	41.6667
993	0	2	100	75	54.8925	38.948	100	100	100	83.3333
994	0	1	86.027	50	34.8941	62.2539	100	100	100	91.6667
995	0	1	84.3777	75	45.6892	47.4923	100	100	93.75	75
996	0	2	100	90	55.1175	42.0742	100	100	100	75
997	0	2	81.6288	70			100	100	100	83.3333
998	0	1	77.7806	82	27.7968	62.5053	100	100	100	83.3333
999	0	2	100	80	44.2638	41.9944	100	100	100	91.6667
1000	0	2	54.9812	50	48.3015	31.1412	100	90	100	41.6667
1001	0	2	100	85	50.8374	42.0019	100	100	100	83.3333
1002	0	1	86.027	90	40.5146	61.8753	100	100	93.75	100
1003	0	2	82.7109	80	43.0534	59.0666	100	70		58.3333
1004	0	1	100	75	43.7649	58.8741	100	100	100	75
1005	0	2	100	98	57.4922	54.201	100	100	93.75	91.6667
1006	0	1	86.027	60	37.8703	59.0403	100	100	100	100
1007	0	2	79.9794	60	51.1564	34.3783	100	80	56.25	50
1008	0	2	86.027	80	43.1637	62.1998	100	100	100	83.3333
1009	0	1	100	90	56.7052	62.3903	100	100	100	100
1010	1	2	54.9812	50	54.8776	10.3615	100	100	81.25	33.3333
1011	0	1	100	70	48.3303	56.4979	100	100	93.75	100
1012	0	2	100	75			100	100	83.3333	83.3333
1013	0	2	84.3777	98	40.3859	56.8444	77.7778	100	100	75
1014	1	2	81.6288	90	33.9947	57.6959	83.3333	70	81.25	33.3333
1016	0	2	100	85	54.8275	45.4595	100	100	100	83.3333
1017	0	1	77.5355	70	42.1611	47.3897	100	100	100	83.3333
1018	0	2	82.6669	80	49.2389	48.4001	100	100	100	66.6667
1019	0	2	86.027	75			100	100		75
1020	0	2	100	90	54.5291	57.7303	100	100	100	83.3333
1021	0	2	100	98	55.586	55.3285	100	100	100	91.6667
1022	0	1	76.7599	70	59.8809	36.9389	100	100	75	66.6667
1023	0	2	100	75			91.6667	90	100	25
1024	0	1	76.7599	65	36.4216	54.1551	100	100	68.75	66.6667
1026	0	1	76.7599	70	41.4992	36.4354	100	70	100	50
1027	0	2	100	89	54.5121	57.7556	100	100	81.25	83.3333
1028	0	2	100	75	51.2945	55.8964	91.6667	90	62.5	83.3333
1029	0	2	84.3777	60	46.9857	59.6035	100	100	100	91.6667
1030	0	1	100	85	56.4364	59.5306	100	100	93.75	83.3333
1031	0	2	85.3984	95	51.2936	58.8662	100	100	100	83.3333
1032	0	2	83.2956	65	33.1796	48.6344	83.3333	80	87.5	58.3333
1033	0	1	100	85	50.6146	57.3123	100	100	100	91.6667
1034	0	2	54.9812	100	53.5492	27.7137	100	100	81.25	58.3333
1035	0	1	70.7744	50	21.6609	58.2433	66.6667	80	100	41.6667
1036	0	2	84.3777	75	46.7776	51.3547	83.3333	100	100	75
1037	0	2	100	100	31.6825	62.9211	100	100	100	91.6667
1038	0	1	100	90	39.3785	54.964	100	90	100	33.3333
1039	0	2	77.7806	40	27.696	64.1361	100	100	75	50
1040	1	2	76.7599	75	32.6553	60.7488	100	80	100	50
1041	0	1	100	100	50.2212	58.4676	100	100	100	83.3333
1042	0	2	52.6648	20	17.6812	53.3983	33.3333	50	100	25
1043	0	2	77.5355	70	25.9383	45.6325	100	80	100	41.6667
1044	0	1	100	85	42.813	60.6802	100	100	100	91.6667
1045	0	2	79.4474	60	12.9203	52.2189	58.3333	40	93.75	8.33333
1046	0	1	100	80	53.8907	33.3856	100	100	93.75	75
1047	0	1	100	75	53.1843	54.9383	100	100	100	83.3333
1049	0	1	86.027	90	42.0744	61.8264	100	100	100	83.3333
1050	0	2	43.7467	70	31.8545	35.2617		80	81.25	33.3333
1051	0	2	84.3777	75	53.4449	36.9906	100	100	100	83.3333
1052	0	2	100	85			100	100	100	91.6667
1053	1	2	81.6288	80	50.4011	52.2302	100	90	68.75	66.6667
1054	0	1	81.6288	65			50	50	100	75
1055	0	2	51.1568	60	23.4919	61.3499	88.8889	100	100	91.6667
1056	0	2	70.7744	5	30.5636	45.1381	100	80	12.5	0
1057	0	2	100	80	54.1081	43.7433	100	100	100	100
1058	0	2	81.6288	90			100	100	100	83.3333
1059	0	1	81.6288	80	43.2458	53.0008	77.7778	70	100	41.6667
1060	0	2	100	80	34.4411	65.9537	100	100	100	91.6667
1061	0	2	54.9678	50	40.471	24.9197	100	100	56.25	75
1062	0	1	86.027	40	50.8671	42.9486	75	90	81.25	58.3333
1063	0	1	84.3777	70	58.5479	48.8714	100	100	100	83.3333
1064	0	2	100	75	53.4411	48.1144	100	100	87.5	75
1065	0	2	82.7109	85	32.3934	53.0536	75	80	81.25	66.6667
1066	0	2	86.027	90	41.9818	53.1956	100	80	62.5	58.3333
1067	0	2	100	85	64.7769	44.622	100	100	100	100
1068	0	1	100	85	56.6603	47.1479	100	100	100	91.6667
1069	0	2	0	80			100	100	100	100
1070	0	2	76.7599	70	45.2032	40.0167	50	80	100	41.6667
1071	0	2	86.027	50	28.0716	62.8619	100	100	100	100
1072	0	1	84.3777	85	57.2317	30.9978	100	80	81.25	75
1073	0	1	59.7189	100	43.6018	40.4153	83.3333	60	75	66.6667
1074	0	1	84.3777	85	53.1149	45.6947	100	100	100	91.6667
1075	0	2	100	90	36.2519	59.464	100	100	100	83.3333
1076	0	2	81.0001	75	22.0064	64.1499	100	80	100	100
1077	0	1	100	90	57.761	57.0607	100	100	87.5	100
1078	0	2	100	90	54.5247	58.0525	80.5556	90	100	83.3333
1079	0	2	76.7599	60	22.7771	35.9417	75	90	68.75	50
1080	1	1	100	80	55.8759	51.9432	100	100	100	66.6667
1081	0	2	100	100	55.0911	62.4919	100	100	100	91.6667
1084	0	1	100	100			100	100	100	91.6667
1085	0	2	100	90	54.5125	52.0021	100	100	100	91.6667
1086	0	2	81.0001	80	29.3014	54.0214	100	100	87.5	91.6667
1088	0	2	50.5695	20	26.0894	32.236	50	40	62.5	8.33333
1089	0	2	86.027	80	39.1148	53.7277	100	100	100	91.6667
1090	0	1	100	80	52.401	62.6613	100	100	100	91.6667
1091	0	2	100	90	57.4922	54.201	100	100	87.5	75
1092	0	2	100	50	40.5162	59.6942	100	100	100	75
1093	0	2	84.3777	70	19.8259	59.8121	83.3333	70	100	16.6667
1095	1	2	100	90	58.2584	46.5032	100	100	87.5	91.6667
1096	0	2	100	98	54.8016	60.1238	100	100	100	83.3333
1097	0	2	86.027	100	50.2212	58.4676	100	100	100	100
1098	0	1	100	85	54.2566	55.3368	100	100	100	75
1099	0	2	100	90	55.8574	54.7942	100	100	100	83.3333
1101	0	1	100	90	56.1469	57.1624	100	100	100	91.6667
1102	0	2	70.7744	70	45.6959	48.6916	100	100	100	91.6667
1103	0	2	100	85	48.0283	53.9582	100	90	93.75	66.6667
1104	0	2	100	90	53.4568	57.3317	100	100	100	75
1105	0	1	39.6968	40	10.1371	55.1274	100	100	100	33.3333
1106	0	2	83.2956	50	21.9773	37.9365	100	100	81.25	83.3333
1107	0	1	81.6288	50	35.7609	57.7831	100	100	75	75
1109	0	2	30.7786	70	24.9859	40.9379	75	60		25
1110	0	1	86.027	75	54.802	54.3703	100	100	81.25	75
1111	0	2	100	90	56.1469	57.1624	100	100	93.75	91.6667
1112	0	2	77.5355	60	26.1658	50.5034	25	80	100	33.3333
1113	0	2	76.7599	50	36.4872	38.7087	77.7778	70	62.5	16.6667
1114	0	1	37.7848	49	36.074	33.3081	33.3333	100	62.5	58.3333
1115	0	2	82.7109	70	54.5125	52.0021	100	70	87.5	75
1116	0	2	79.9794	45	27.4707	29.1821	63.8889	50	93.75	25
1117	0	1	44.5656	50	34.7321	56.417	100	100	100	83.3333
1118	0	2	79.4474	50	25.8795	23.7669	100	50	62.5	25
1119	0	1	100	85	52.9107	58.1541	100	100	93.75	91.6667
1120	0	2	59.7189	75	26.0489	40.6108	25	80	100	41.6667
1122	0	1	81.6288	70	34.896	55.7949	50	20	43.75	16.6667
1123	0	2	81.6288	85	27.2104	63.9657	91.6667	100	100	75
1124	0	2	84.3777	80	49.8588	47.5454	94.4444	100	100	91.6667
1125	0	2	83.2956	85	42.874	53.934	100	90	93.75	58.3333
1126	0	2	100	80	54.5291	57.7303	100	80	100	50
1127	0	2	83.2956	80	52.0066	42.6912	100	100	100	91.6667
1128	0	1	0	95	25.8223	68.0387	100	100	100	83.3333
1129	0	2	77.7806	75	43.8134	51.9563	83.3333	70	81.25	66.6667
1130	0	2	83.2956	60	44.5483	32.9534	100	100	100	75
1132	0	1	86.027	85	49.6751	59.29	100	100	100	91.6667
1133	0	1	82.7109	80	49.1654	63.7972	80.5556	100	100	91.6667
1134	0	2	100	65	44.2504	50.4092	100	80	100	66.6667
1135	0	2	46.7214	45			76.3889	70	68.75	66.6667
1136	0	2	82.7109	70	39.8054	39.7173	69.4444	70	100	50
1137	0	2	84.3777	80	45.2171	22.2789	100	100	100	83.3333
1139	0	1	76.7599	50	21.6347	45.5698	50	20	43.75	8.33333
1140	0	2	76.7599	75	41.9507	36.137	100	100	62.5	75
1141	0	1	86.027	75	49.6592	53.706	100	100	81.25	91.6667
1142	0	1	100	85	51.915	55.1858	91.6667	80	93.75	66.6667
1143	0	2	79.4474	100	47.486	49.2733	100	100	100	75
1144	0	2	76.7599	50	27.6326	31.5563	63.8889	50	62.5	75
1145	0	1	84.3777		44.1697	36.7649	63.8889	80	100	58.3333
1146	0	2	0				25	40
1147	0	1	0
1148	0	2	70.7744	64	42.6443	34.4496	86.1111	60	75	58.3333
1149	0	2	80.755	40	51.822	57.9249	100	100	100	83.3333
1150	0	2	39.6968	85	22.905	53.2909	100	80	100	58.3333
1151	0	1	76.7599	70	34.9308	39.6484	100	100	100	83.3333
1152	0	2	70.7744	50	35.6296	25.3272	100	100	81.25	83.3333
1153	0	1	84.3777	60	45.9425	39.0146	100	80	81.25	66.6667
1154	0	2	100	98	46.6955	57.0911	100	100	100	91.6667
1155	0	2	100	95	54.5291	57.7303	100	100	100	100
1156	0	1	86.027	60	33.9558	58.6223	100	100	100	91.6667
1157	0	2	54.9812	50	44.4404	36.0865	77.7778	80	93.75	41.6667
1158	0	2	86.027	85	33.0596	58.0692	100	100	100	75
1159	0	1	100	70	50.615	51.5589	100	100	100	91.6667
1160	0	2	80.755	85	37.8008	61.5152	100	100	100	100
1161	1	2	86.027	75	40.0942	51.4722	100	100	100	83.3333
1162	0	1	76.7599	100	53.4817	37.6193	100	100	100	66.6667
1163	0	2	0	50				100	100	66.6667
1164	0	2	83.2956	75	37.8956	44.2318	100	100	100	83.3333
1166	0	2	82.7109	75	32.9396	63.1697	100	100	100	83.3333
1168	0	2	0					100
1169	0	1	100	100	54.3113	52.9704	100	100	100	91.6667
1170	0	2	46.7214	20	25.3537	29.8511	52.7778	70	100	58.3333
1171	0	2	46.2764	80	31.1523	51.779	38.8889	70	100	25
1172	0	1	100	70	50.2212	58.4676	100	100	100	91.6667
1173	0	2	43.7467	80	17.2127	40.1441	62.5	50	100	8.33333
1174	0	2	100	100	54.3636	46.162	100	100	100	83.3333
1175	0	2	79.4474	70	31.1114	56.7628	100	100	100	83.3333
1176	0	1	100	75	57.2389	57.6378	100	100	100	91.6667
1177	0	2	54.9812	40	50.5937	29.4725	75	20	68.75	25
1178	0	2	100	75	33.082	52.6315	100	100	100	100
1179	0	1	84.3777	85	60.9676	37.7295	100	100	100	66.6667
1180	0	2	100	35	55.3548	41.5904	100	100	100	83.3333
1181	0	2	100	90	53.4568	57.3317	100	100	100	91.6667
1182	0	1	100	95	57.761	57.0607	100	100	100	83.3333
1183	0	1	100	95	53.7463	59.6999	100	90	100	83.3333
1184	0	2	86.027	75	41.1782	61.2734	100	100	100	83.3333
1185	0	2	59.2445	32	14.0881	53.6136	100	100	62.5	66.6667
1186	0	2	79.9794	80	39.8492	42.3715	100	80	100	41.6667
1187	0	1	81.6288	100	33.3614	49.0948	58.3333	70	81.25	66.6667
1188	0	2	81.6288	85	17.0186	51.8307	2.77778	60	100	0
1189	0	1	84.3777	90	55.0001	51.0354	100	100	100	100
1191	0	2	100	80	49.6906	57.5688	100	100	100	83.3333
1192	0	1	86.027	96	39.4114	61.0421	100	100	100	75
1193	0	2	100	75	40.7755	61.1273	100	100	81.25	83.3333
1194	0	2	82.7109	95	57.761	57.0607	100	100	100	100
1195	0	1	84.3777	100	49.6906	57.5688	100	100	100	83.3333
1196	0	2	86.027	75	45.9866	27.2528	100	100	87.5	75
1197	0	2	81.6288	99	33.503	68.2196	88.8889	60	100	75
1199	0	2	82.7109	70	46.438	58.73	94.4444	100	100	100
1200	0	2	100	75	36.5414	61.8322	100	100	81.25	100
1201	0	2	84.3777	90	49.4802	51.3569	100	100	93.75	58.3333
1202	0	2	81.6288	90	18.7706	59.3882	75	90	100	50
1203	0	1	100	90	48.952	58.7151	100	100	100	100
1204	0	2	79.9794	80	54.2213	41.5211	100	80	75	50
1205	0	2	43.7467	90	22.5835	41.8749	11.1111	60	50	50
1206	0	1	100	80	48.8742	53.3162	77.7778	90	100	58.3333
1207	0	2	100	60	33.3491	60.4374	100	90	100	75
1208	0	2	100	85	52.1875	57.5792	100	90	81.25	66.6667
1209	0	1	100	100	52.1115	60.2931	100	100	100	100
1210	0	2	100	90	36.5938	52.9034	100	100	100	100
1211	0	2	100	95	57.4922	54.201	100	100	100	91.6667
1212	0	2	20.361	30	29.5818	24.2763	100	60	100	16.6667
1213	0	2	78.0675	50	35.6892	54.5583	100	70	93.75	25
1214	0	1	52.6648	70	21.1961	55.5591	100	80	100	33.3333
1216	0	1	100	75	51.5495	55.5315	100	100	93.75	75
1217	0	2	83.2956	70	38.5499	47.4258	75	80	81.25	100
1218	0	2	84.3777	95			77.7778	90	81.25	16.6667
1219	0	2	50.5695	10	27.2391	21.1975	80.5556	40	68.75	8.33333
1220	1	2	37.7848	40	17.9865	55.6087	100	100	100	91.6667
1222	0	2	83.2956	75	46.953	45.3142	100	100	75	91.6667
1223	0	1	100	75	56.1469	57.1624	100	100	100	91.6667
1224	0	2	84.3777	50	41.0714	45.6404	75	90	100	58.3333
1225	0	2	82.7109	70	53.9687	50.143	75	60	81.25	66.6667
1226	0	2	37.615	65	42.7685	31.147	52.7778	30	62.5	16.6667
1227	0	1	84.3777	85	55.9979	51.3222	100	100	100	100
1228	0	2	76.7599	80	34.0478	48.9113	47.2222	40	100	25
1229	0	1	50.5695	68	38.1695	37.3827	75	70	87.5	25
1230	0	1	86.027	75	37.9178	58.3075	91.6667	80	93.75	58.3333
1231	0	2	79.9794	75	45.2775	34.2309	52.7778	70	93.75	41.6667
1235	0	2	82.7109	80	39.2718	61.0249	100	100	100	91.6667
1236	0	2	76.7599	60	36.7367	25.5005	22.2222	70	68.75	16.6667
1237	0	2	100	75	48.9073	43.5981	100	100	100	83.3333
1238	0	2	100	100	54.802	54.3703	100	100	100	83.3333
1240	0	2	84.3163	82	29.1369	57.9619	100	100	100	91.6667
1241	0	2	70.7744	70	18.4737	63.2168	100	80	81.25	66.6667
1242	0	2	86.027	100	42.6642	65.7785	100	100	100	100
1243	0	2	50.5695	80	26.1044	46.4065	52.7778	90	93.75	41.6667
1244	0	2	59.7189	10	22.8398	40.3269	61.1111	60	62.5	25
1245	0	2	70.7744	80	35.9204	59.7592	100	90	100	66.6667
1246	0	1	26.3045	0	24.0487	37.3825	100	80	81.25	75
1247	0	2	59.7189	55	45.7937	23.7993	100	80	68.75	58.3333
1248	0	2	82.7109	85	40.6319	56.1982	55.5556	30	75	41.6667
1249	0	1	100	90	56.1469	57.1624	100	100	100	100
1250	0	2	76.7599	60	34.6655	37.1602	66.6667	60	62.5	25
1251	0	2	100	95	44.165	68.4183	100	100	93.75	91.6667
1252	0	1	82.7109	100	56.7052	62.3903	100	100	100	100
1253	0	2	56.513	50	26.9378	50.6338	100	100	75	58.3333
1254	0	2	53.257	65	47.4553	25.8856	66.6667	80	100	58.3333
1255	0	1	100	80	32.7746	61.9252	75	90	100	83.3333
1257	0	2	84.3777	80			100	90	87.5	66.6667
1258	0	1	79.9794	60	16.991	58.3822	22.2222	60	81.25	33.3333
1259	0	2	43.5449	70	40.8008	36.788	100	70	81.25	41.6667
1260	0	2	60.9112	70	24.191	51.6106	100	100	100	83.3333
1261	0	1	100	70			75	80	81.25	41.6667
1262	0	2	70.7744	40	19.6341	40.6111	100	80	81.25	8.33333
1263	0	1	81.6288	70	32.9118	58.3627	100	100	100	100
1264	0	2	84.3777	99	62.5993	46.2838	100	100	100	83.3333
1265	0	2	76.7599	90	50.0832	23.7928	100	70	68.75	25
1266	0	1	70.7744	50	24.2863	47.8936	100	100	100	83.3333
1267	0	2	70.7744	50	21.8879	42.133	100	60	75	41.6667
1268	0	2	20.361	35	32.4576	29.9986	44.4444	10	37.5	25
1269	0	2	76.7599	40	28.5405	35.8954	27.7778	70	81.25	25
1270	0	2	100	75	57.4308	43.6911	100	100	93.75	83.3333
1271	0	1	100	100	46.9843	59.3152	100	100	56.25	83.3333
1272	0	2	84.3777	55	36.1453	33.7493	100	90	75	41.6667
1273	0	1	100	90	54.8781	51.6564	75	50	81.25	41.6667
1274	0	2	79.9794	80	49.798	42.1212	100	80	100	50
1275	0	2	76.7599	75	35.4922	44.2659	100	100	100	75
1276	0	2	100	80	48.0558	58.162	100	100	100	83.3333
1277	0	2	100	80			100	100	100	100
1278	0	1	76.7599	79	49.1142	48.919	100	100	93.75	100
1279	0	2	83.2956	60	29.6151	33.6125	91.6667	90	75	41.6667
1281	0	1	86.027	90	30.5658	51.9874	100	100	100	75
1282	0	2	84.3777	85	45.0042	43.92	83.3333	100	100	91.6667
1284	0	2	76.7599	50	31.7888	40.8287	38.8889	50	62.5	33.3333
1285	0	1	84.3777	75	53.561	48.0548	100	90	75	75
1286	0	2	76.7599	0	26.6915	50.7757	100	100	100	66.6667
1287	0	2	84.3163	80	37.8516	50.9527	77.7778	100	100	83.3333
1288	0	2	84.3777	90	52.5604	45.4202	100	100	100	100
1289	0	1	77.7806	50	34.0104	61.8724	41.6667	100	100	66.6667
1290	1	2	100	70	45.772	45.9777	100	80	81.25	66.6667
1291	0	2	70.7744	60	24.5051	39.0262	58.3333	60	100	16.6667
1292	0	1	100	70	43.6887	50.2295	100	80	93.75	41.6667
1293	0	2	82.7109	50	42.3673	52.5666	100	100	93.75	58.3333
1294	0	2	100	75	56.6603	47.1479	100	100	100	83.3333
1295	0	1	70.7744	50	33.909	58.5054	100	70	100	83.3333
1296	0	1	100	90	57.761	57.0607	100	100	87.5	83.3333
1297	0	2	79.4474	60	23.5075	44.637	100	100	93.75	66.6667
1298	0	2	100	80	39.3373	49.5603	100	80	100	58.3333
1299	0	2	82.6669	80	54.5334	51.6359	100	100	100	50
1300	0	1	100	99	53.7463	59.6999	100	100	100	100
1301	0	2	81.6288	50			100	100	100	66.6667
1302	0	1	100	80	50.5976	57.3376	100	100	100	83.3333
1303	0	2	50.7529	50	38.2335	50.4376	100	80	87.5	33.3333
1305	0	1	79.9794	85	46.8186	50.8609	100	80	81.25	50
1306	0	2	54.9812	69	45.1564	40.8937	100	100	100	50
1307	0	2	70.7744	67	27.738	37.7882	75	70	75	41.6667
1309	0	2	100	80	53.2711	51.44	100	100	100	75
1311	0	1	100	85	39.7016	63.5544	100	100	68.75	91.6667
1312	0	2	85.3984	60	33.3733	42.7012	100	70	100	50
1314	0	1	82.7109	70	49.6906	57.5688	100	50	75	41.6667
1315	0	2	0	50	37.502	48.3454	100	100	100	75
1316	0	2	27.1418	50	16.1238	42.0351		100	37.5	41.6667
1317	0	2	54.9678	70	51.4248	17.5391	100	100	87.5	66.6667
1318	0	1	79.9794	94	23.3698	64.091	83.3333	40	100	58.3333
1319	0	2	76.1313	60	25.9104	29.887	100	100	100	66.6667
1320	0	2	100	65	40.9051	58.7358	100	100	100	91.6667
1321	0	2	100	98	50.2206	58.3235	100	100	100	91.6667
1322	0	1	100	70	52.3396	52.1514	100	100	100	100
1323	0	1	100	65	46.2897	58.0749	100	100	100	100
1324	0	2	85.3984	70	49.1219	51.6079	100	100	87.5	66.6667
1326	0	1	81.0001	50	28.1403	71.9613	100	100	87.5	91.6667
1327	0	2	84.3777	80	51.1427	39.1714	100	90	100	58.3333
1328	0	2	0				100	100
1329	0	2	100	65	43.0157	30.7328	100	100	100	83.3333
1330	0	1	100	100	38.8814	60.2874	100	80	81.25	41.6667
1333	0	2	83.2956	40	30.2757	34.9033	100	70	100	8.33333
1334	0	2	77.7806	80	30.4495	45.8085	75	50	100	50
1335	0	1	76.7599	75	38.805	45.7453	100	60	87.5	58.3333
1336	0	2	81.6288	70	37.8059	50.2674	100	90	81.25	25
1337	0	2	76.7599	65	43.7163	43.5223	100	100	81.25	83.3333
1338	0	1	85.3984	95	54.8457	48.362	94.4444	100	100	100
1339	0	2	57.5337	90	24.3062	58.9088	100	80	100	50
1340	0	2	76.7599	50	39.017	21.403	41.6667	100	93.75	91.6667
1341	0	1	100	100	57.761	57.0607	100	100	100	83.3333
1342	0	2	77.7806	60	40.1296	48.892	100	80	68.75	75
1343	0	2	100	90	41.3359	68.7146	100	100	100	83.3333
1344	0	1	84.3777	65	44.1697	36.7649	100	100	100	83.3333
1345	0	2	84.3777	60	41.7378	36.0843	100	70	93.75	58.3333
1346	0	2	84.3163	80	44.0519	54.4003	100	100	100	100
1347	0	1	70.7744	40	36.46	26.35	100	60	50	0
1348	0	2	76.7599	60	37.3077	54.1345	91.6667	50	68.75	50
1350	0	1	0
1351	0	2	52.6648	30	18.2293	57.0555	41.6667	10		0
1352	0	2	54.9678	60	43.9743	34.5853	83.3333	70	75	50
1353	0	1	81.6288	100	41.4947	56.9459	100	100	100	100
1354	0	2	76.7599	50			66.6667	60	81.25	16.6667
1355	0	2	86.027	60			100	100	100	83.3333
1356	0	2	100	80	43.8548	54.2461	69.4444	50	100	25
1357	0	1	37.8032	50	33.0755	16.6049	25	70	75	16.6667
1358	0	1	35.8167	60	28.7346	37.9424	100	100	100	91.6667
1360	0	2	86.027	90	34.5587	62.89	100	100	81.25	100
1361	0	1	76.7599	100	32.0767	46.5419	91.6667	100	87.5	83.3333
1362	0	2	100	100	60.4515	51.138	100	100	100	83.3333
1363	0	2	76.7599	90	37.394	49.2328	33.3333	50	100	0
1365	0	2	100	80	39.1555	64.3768	100	100	100	100
1366	0	2	81.6288	60	36.762	49.2034	100	100	56.25	66.6667
1367	0	1	0					80
1368	0	2	84.3777	98	53.0048	49.8057	100	100	100	100
1369	0	2	100	95	52.6218	55.93	100	100	100	91.6667
1370	0	1	0					40
1371	0	2	100	30	58.8167	51.7312	100	100	100	83.3333
1372	0	2	82.7109	75	40.4626	50.2927	100	100	100	41.6667
1373	0	1	100	98	47.2582	61.9969	100	100	100	83.3333
1374	0	2	84.3777	90			100	100	100	83.3333
1375	0	2	0				100	100
1376	0	1	100	100	51.5325	55.5567	100	100	100	100
1377	0	2	57.5337	40	9.5059	57.4226	33.3333	50	81.25	25
1378	0	2	100	100	53.1673	54.9635	100	100	100	100
1379	0	2	76.7599	50			100	100	100	100
1380	0	2	100	75	37.9	51.7717	100	100	81.25	75
1381	0	1	21.3522	20	28.4188	32.8832	100	100	81.25	66.6667
1382	0	2	100	88	49.931	55.9553	100	90	100	75
1383	0	2	86.027	60	34.6944	57.476	100	100	100	83.3333
1385	0	2	100	70	48.3453	60.5302	100	100	100	100
1386	0	1	84.3777	90	59.3323	44.0761	100	100	81.25	75
1387	0	2	100	75	32.8828	52.463	100	100	75	91.6667
1388	0	1	100	100	39.0934	53.7227	100	100	100	100
1389	0	2	100	80	51.16	56.3458	100	100	93.75	91.6667
1391	0	1	100	85	47.438	55.7595	100	100	100	75
1392	0	2	85.3984	50	31.8668	49.8493	100	90	93.75	41.6667
1393	0	2	74.848	95	22.219	57.7294	87.5	100	100	66.6667
1395	0	2	21.9943	10	23.1608	38.4985	25	50	62.5	0
1396	0	2	83.2956	100	57.4885	54.6673	100	100	100	66.6667
1397	0	1	100	80	54.5291	57.7303	100	100	100	91.6667
1398	0	2	100	80	46.1226	49.3322	100	100	81.25	91.6667
1399	0	2	100	90	47.949	42.5291	100	90	100	66.6667
1400	0	2	57.5337	50	15.3692	65.6477	100	100	62.5	58.3333
1402	0	2	76.7599	80	34.242	48.1631	75	70	93.75	50
1403	0	2	74.848	60	31.6413	57.5174	75	60	100	66.6667
1404	0	2	86.027	50	16.2685	57.9515	77.7778	80	81.25	75
1405	0	1	100	95	55.0911	62.4919	100	100	100	91.6667
1406	0	1	100	85	56.2229	54.4485	100	100	100	83.3333
1407	0	2	59.7189	60	23.6442	52.2888	50	70	100	41.6667
1408	0	2	100	25	40.876	52.836	100	100	100	91.6667
1409	0	1	82.7109	60	47.8904	57.5322	100	80	100	66.6667
1410	0	1	70.7744	80	37.8541	44.6379	100	90	100	66.6667
1411	0	1	81.6288	75	22.4325	62.8115	100	100	100	83.3333
1412	0	1	82.7109	75	28.5327	73.1312	97.2222	100	93.75	50
1413	0	2	79.4474	7	40.6646	38.6555	100	70	62.5	33.3333
1414	0	2	76.7599	80	21.3595	57.2279	41.6667	40	75	25
1415	0	2	86.027	50	38.4125	52.7866	77.7778	60	62.5	25
1416	0	2	76.7599	67	35.9591	31.4951	100	100	81.25	66.6667
1417	0	1	59.7189	75	43.9929	57.0889	100	90	100	41.6667
1418	0	2	85.3984	45	45.595	47.3037	100	100	87.5	100
1419	0	1	81.6288	80	41.9655	43.8342	100	100	100	100
1420	0	2	100	90	56.1469	57.1624	100	100	100	58.3333
1421	0	2	86.027	50	36.9154	44.0639	100	100	68.75	66.6667
1422	0	2	70.7744	75	22.1025	50.1429	100	50	68.75	8.33333
1423	0	2	46.7214	50	26.1513	17.4792	25	20	81.25	8.33333
1425	0	2	39.6968	0	18.8938	33.6446	100	80	25	33.3333
1426	0	1	100	80	55.0982	44.781	100	100	100	83.3333
1427	0	2	84.3163	80	33.2598	57.0936	100	100	100	66.6667
1428	0	2	44.5656	70	18.3924	49.584		50	62.5	25
1429	0	1	70.7744	15	25.2898	30.5976	100	80	100	50
1430	0	2	59.7189	50	41.495	34.6374	100	80	100	50
1431	0	1	70.7744	35	19.9381	49.2689	100	100	100	75
1432	0	2	60.9112	50	39.3194	32.2417	100	100	100	100
1433	0	2	100	100	43.1606	55.7893	50	90	100	91.6667
1434	0	1	0				50	60
1435	0	2	100	80	49.5422	56.9137	100	100	100	83.3333
1436	0	2	81.6288	90	22.0224	41.6836	27.7778	50	75	41.6667
1437	0	2	70.7744	75	41.3327	27.837	100	90	100	33.3333
1438	0	2	100	80	46.389	49.7073	100	100	100	100
1439	0	1	59.7189	50	17.0955	60.6195	100	100	100	58.3333
1440	0	1	76.7599	80	17.0602	51.3253	56.9444	40	100	33.3333
1441	0	2	100	90	53.5606	53.8082	100	100	100	91.6667
1442	0	2	41.8206		20.1764	45.296	100	100	62.5	66.6667
1445	0	2	77.7806	80	29.6269	53.9536	100	90	100	75
1447	0	2	100	80	39.7769	60.6964	100	100	100	66.6667
1448	0	2	86.027	95	52.401	62.6613	100	100	100	91.6667
1449	0	1	18.1028	75	39.9232	46.1208	100	100	100	100
1450	0	2	37.8032	80	40.8162	44.5977		100	100	100
1451	0	2	100	80	47.5477	64.3651	100	100	62.5	91.6667
1452	0	1	33.0853	40	29.4779	27.7998	33.3333	60	43.75	0
1453	0	2	83.2956	50			66.6667	80	83.3333	16.6667
1454	0	2	70.7744	4	25.0737	51.3437	100	100	87.5	66.6667
1455	0	1	100	100	62.0863	50.5448	100	100	81.25	100
1456	0	2	100	90	49.3849	56.7776	100	100	100	83.3333
1457	0	2	100	75	54.8945	46.4461	100	100	100	100
1458	0	1	81.6288	97	26.3056	56.4182	38.8889	60	100	41.6667
1459	0	2	100	95	55.041	50.5416	100	100	62.5	75
1460	0	2	43.7467	30	16.1238	42.0351		50	50	25
1461	0	2	59.7189	75	26.3782	34.4601	66.6667	50	100	33.3333
1462	0	1	76.1313	45	21.7952	46.8555	100	100	100	58.3333
1463	0	2	79.4474	75	26.3195	54.5041	100	80	66.6667	25
1464	0	1	70.7744	60			100	100	100	83.3333
1465	0	2	100	100	61.5435	51.6134	100	100	100	83.3333
1466	0	2	26.3045	10	13.4519	45.1069		60	75	33.3333
1467	0	2	46.7214	75	38.7713	28.5846	100	80	68.75	33.3333
1468	0	2	79.9794	25	23.9783	45.6788	36.1111	60	81.25	33.3333
1469	0	2	59.7189	75	28.6149	41.0481	100	100	87.5	66.6667
1470	1	2	100	80	54.8016	60.1238	100	90	100	75
1471	0	2	84.3777	98	49.6431	50.2421	100	100	93.75	83.3333
1472	0	2	36.7641	30	18.758	38.903	100	90	50	66.6667
1473	0	2	86.027	80	35.9624	57.0958	100	80	100	75
1474	0	2	43.7467	50	14.8727	45.1851	25	30	68.75	0
1475	0	2	76.1313	80	32.4439	50.5838	100	100	100	91.6667
1476	0	1	84.3163	75	38.199	47.7045	83.3333	100	93.75	75
1477	0	2	82.7109		36.4356	58.5023	88.8889	100	81.25	66.6667
1478	0	1	100	50	50.4937	60.8611	100	100	100	66.6667
1479	0	1	100	60	43.0705	59.0413	100	80	68.75	50
1480	0	1	100	80	57.5682	51.4871	100	100	100	91.6667
1481	0	2	79.9794	50	46.0015	46.4641	69.4444	50	62.5	50
1482	0	2	84.3777	95	32.9771	54.4116	100	100	100	100
1483	0	2	84.3777	80	58.8379	45.4861	100	100	100	75
1487	1	2	70.7744	65	32.1843	42.0328	100	90	100	83.3333
1488	0	2	79.9794	85	57.4922	54.201	100	100	93.75	75
1489	0	1	84.3777	100	52.3509	50.7109	100	100	100	83.3333
1490	0	2	100	90	56.5124	56.8167	100	100	100	91.6667
1492	0	1	84.3777	100	60.2588	45.5643	100	80	87.5	33.3333
1493	0	2	79.4474	90			75	90	81.25	58.3333
1494	0	2	54.9812	70	46.2528	47.0848	100	100	62.5	66.6667
1495	0	1	76.7599	80	44.8378	35.3216	100	60	81.25	66.6667
1498	0	2	79.9794	70	35.7075	43.0447	100	100	100	75
1499	0	1	82.7109	80	41.7531	54.8366	100	100	81.25	91.6667
1500	0	2	50.5695	25	41.6788	38.9286	100	100	87.5	83.3333
1501	0	2	76.7599	50	45.861	49.936	100	100	68.75	91.6667
1502	0	1	46.2899	50	42.623	56.3929	100	100	100	100
1504	0	2	100	98	45.9133	53.5883	100	100	100	91.6667
1505	0	2	59.7189	35	12.1211	54.3579	33.3333	50	100	0
1506	0	1	84.3777	80	65.2446	30.872	100	90	100	75
1507	0	2	82.6669	75	46.8217	39.5929	83.3333	90	68.75	58.3333
1508	0	1	100	75	43.8262	58.0255	100	100	100	83.3333
1509	0	2	76.7599	50	53.378	29.4917	100	100	100	91.6667
1510	0	2	59.7189	80	21.8334	38.4648		100	87.5	75
1511	0	1	86.027	90	56.1469	57.1624	100	100	75	75
1512	0	2	83.2956	50	49.0845	42.8752	100	100	75	66.6667
1513	0	2	70.7744	75	22.6888	48.1068	100	100	100	75
1514	0	1	100	90	49.6906	57.5688	100	100	68.75	100
1515	0	2	83.2956	85	33.7587	48.3299	100	100	100	75
1516	0	2	46.7214	60	42.6737	30.8143	63.8889	60	81.25	25
1517	0	2	51.6517	80	28.0564	21.9609	33.3333	60	87.5	25
1518	0	1	100	80	46.1044	46.4297	100	100	81.25	83.3333
1519	0	2	78.0675	50	17.2321	56.9128	100	70	87.5	58.3333
1520	0	2	100	100	56.1469	57.1624	100	100	100	100
1521	0	1	100	75	40.2134	51.2684	100	90	93.75	66.6667
1522	0	2	100	80	42.9463	57.303	100	100	81.25	83.3333
1523	0	2	100	85	57.2031	46.0793	100	100	100	83.3333
1524	0	2	100	80	45.3545	53.9581	100	100	100	66.6667
1526	0	1	85.3984	85	53.0898	32.4527	100	100	87.5	83.3333
1527	0	2	53.257	50	29.5979	32.8374	100	100	75	33.3333
1528	0	1	100	100	56.7052	62.3903	100	100	100	100
1529	0	2	100	100	51.16	56.3458	100	90	100	58.3333
1530	0	2	54.9812	5	31.3221	41.4292	75	60	75	8.33333
1531	0	1	100	90	31.9302	54.7006	100	100	100	91.6667
1532	0	2	100	95	54.2566	55.3368	100	100	100	91.6667
1533	0	2	100	96	52.401	62.6613	100	100	100	100
1534	0	1	81.6288	50	30.1842	47.3979	83.3333	100	100	33.3333
1535	0	2	100	80	47.7997	55.5992	100	100	81.25	75
1536	0	1	100	80	43.3249	53.4914	77.7778	90	100	100
1537	0	2	54.9812	70	41.7395	18.8425	50	70	81.25	50
1538	0	2	100	80	41.3193	62.9865	100	100	100	100
1539	0	2	100	70	53.561	48.0548	75	90	100	66.6667
1540	0	2	83.2956	80	46.8808	47.6871	100	100	68.75	83.3333
1541	0	2	70.7744	50	47.3902	21.4586	83.3333	90	100	58.3333
1542	0	2	82.6669	85	53.9552	27.5303	100	100	100	50
1543	0	2	100	90	46.8482	51.8075	25	40	93.75	83.3333
1544	0	1	53.257	50	40.4252	48.2377	72.2222	80	93.75	41.6667
1546	0	1	86.027	85	53.3285	40.1193	100	100	100	100
1547	0	2	100	95	60.162	48.7698	100	100	18.75	91.6667
1548	0	2	82.7109	80	50.9875	50.7698	80.5556	90	68.75	41.6667
1549	0	1	44.5656	50	28.4047	38.9081	75	70	93.75	50
1550	0	2	52.6648	80	38.9284	35.8817	100	80	100	50
1552	0	2	100	99	39.7599	60.7216	100	100	81.25	91.6667
1553	0	2	77.7806	50	29.3291	40.9576	83.3333	80	87.5	0
1554	0	2	44.5656	80	22.7808	56.5935	100	100	100	100
1555	0	1	70.7744	75			100	80	93.75	50
1557	0	2	100	100	52.9113	58.2982	100	100	100	91.6667
1558	0	2	81.6288	75	36.5526	55.2945	100	90	100	50
1560	0	1	86.027	50	51.8952	44.1705	100	100	100	83.3333
1561	0	1	82.7109	65	48.7667	47.07	100	60	81.25	75
1562	0	2	82.7109	85			100	100	100	83.3333
1563	0	2	83.2956	70	40.9954	48.3543	100	100	93.75	41.6667
1564	0	2	100	75	31.7297	48.5582	66.6667	100	93.75	8.33333
1565	0	2	59.2005	80	32.8486	51.7132	100	100	93.75	33.3333
1566	0	2	50.5695	50	24.0215	58.3271	75	60	100	75
1567	0	1	81.6288	70	33.4222	59.6162	94.4444	100	100	50
1568	0	2	100	85	54.5291	57.7303	100	100	81.25	91.6667
1569	0	2	82.7109	70	28.977	58.2994	100	100	100	100
1570	0	2	86.027	75	35.0616	41.2042	58.3333	90	100	41.6667
1571	0	2	86.027	80			100	100	100	100
1572	0	2	70.7744	50	33.0605	34.2664	100	70	93.75	41.6667
1573	0	2	54.9678	0	39.6822	28.588	100	100	100	66.6667
1575	0	2	100	65	54.5125	52.0021	100	100	100	100
1576	0	1	100	85	57.4922	54.201	100	100	93.75	83.3333
1577	0	2	81.6288	50	45.2583	51.5658	100	100	81.25	83.3333
1578	0	2	77.7806	27	13.2378	65.2916	80.5556	70	50	41.6667
1580	0	2	82.7109	75	35.8635	50.6872	100	100	100	41.6667
1581	0	2	84.3777	80	42.9051	53.3706	100	70	100	41.6667
1582	0	2	100	80	50.0356	52.5759	100	100	100	100
1583	0	2	83.2956	40	56.5677	18.2034	100	90	62.5	83.3333
1584	0	2	84.3777	80	54.5162	48.6151	100	100	100	83.3333
1585	0	1	82.7109	85	40.1828	59.7126	100	100	100	100
1586	0	2	77.7806	60	16.141	48.4267	100	70	68.75	25
1587	0	2	84.3777	90	59.9102	45.8847	100	70	100	58.3333
1588	0	1	77.7806	40			91.6667	100	93.75	41.6667
1589	0	2	0	70	41.6883	51.0127	100	100	62.5	83.3333
1590	0	2	83.2956	85			100	100	81.25	83.3333
1591	0	2	84.3777	80	33.8791	61.192	100	80	81.25	83.3333
1592	0	2	100	75	49.9317	56.0994	100	100	100	91.6667
1593	0	1	81.6288	70	18.2443	71.2259	100	100	100	75
1594	0	2	100	90			100	100	100	83.3333
1595	0	1	81.6288	60	31.5937	65.9869	100	90	100	75
1596	0	2	50.5695	60	38.3818	29.3989	86.1111	70	68.75	50
1597	0	2	100	100	54.2396	55.3621	100	100	100	83.3333
1598	0	2	76.7599	75	32.5	52.0336	100	90	100	58.3333
1599	0	1	84.3777	75	54.5125	52.0021	100	100	75	83.3333
1600	0	2	70.7744	50	30.4603	19.6696	100	60	93.75	91.6667
1601	0	2	86.027	90	44.2215	56.8281	75	70	100	66.6667
1602	0	1	81.6288	70			50	30	81.25	33.3333
1603	0	2	81.6288	45			72.2222	60	100	8.33333
1604	0	2	100	90	55.0911	62.4919	100	100	100	91.6667
1605	0	2	84.3777	85	44.2443	53.4317	100	100	62.5	75
1606	0	1	100	90	48.8759	61.429	100	100	100	91.6667
1607	0	1	79.9794	60	34.7827	43.4195	38.8889	50	81.25	25
1608	0	2	77.7806	75	43.2062	53.783	100	90	100	66.6667
1609	0	2	100	90	46.7193	62.7246	100	100	81.25	83.3333
1610	0	2	76.7599	30	27.2134	41.7593	30.5556	80	93.75	25
1611	0	1	100	70	50.2212	58.4676	100	100	100	83.3333
1612	0	2	82.7109	95	40.4672	55.7125	88.8889	90	75	83.3333
1613	0	2	79.9794	70			63.8889	100	100	58.3333
1614	0	1	100	95	55.5402	53.3609	97.2222	90	75	91.6667
1615	0	2	100	90	52.0074	52.3025	100	100	100	83.3333
1616	0	1	84.3777	95	54.24	49.6087	100	100	87.5	83.3333
1617	0	2	70.7744	50			58.3333	70	93.75	33.3333
1619	0	1	76.7599	55	46.7825	30.6398	77.7778	80	81.25	33.3333
1620	0	2	76.7599	75	51.8674	36.9206	100	80	68.75	41.6667
1621	0	2	76.7599	65	39.7299	37.478	100	20	68.75	41.6667
1623	0	2	82.6669	100	52.4726	44.1923	100	100	100	91.6667
1624	0	2	83.2956	80	22.5522	51.8134	75	90	100	58.3333
1625	0	1	83.2956	70	47.2895	44.166	75	50	81.25	33.3333
1626	0	2	100	80	50.2212	58.4676	100	100	100	91.6667
1627	0	2	100	90			100	100	100	100
1628	0	2	56.513	50	42.475	28.5441	100	100	100	83.3333
1629	0	2	70.7744	40	39.7076	26.0982	75	70	87.5	33.3333
1630	0	2	86.027	100	42.1504	59.1125	100	100	100	75
1631	0	2	76.7599	75	54.6303	29.2695	100	80	87.5	50
1632	0	1	84.3163	65	28.8846	61.1827	100	90	100	58.3333
1633	0	1	100	70	57.4922	54.201	100	100	100	83.3333
1634	0	2	84.3777	75	37.7907	17.0991	58.3333	70	100	33.3333
1635	0	2	84.3777	90	45.7429	40.0779	100	100	100	33.3333
1636	0	2	81.6288	90	23.3383	55.1309	100	100	100	100
1637	0	2	82.7109	70	40.4184	51.1161	100	100	93.75	83.3333
1638	0	1	86.027	85	40.4844	61.5848	88.8889	100	100	91.6667
1639	0	2	76.7599	60	21.8853	56.1845	75	50	75	50
1640	0	2	86.027	60	51.8068	37.3376	100	80	56.25	25
1641	0	2	82.7109	80	49.9476	61.6834	100	90	81.25	100
1642	0	1	100	65	52.3918	45.1198	100	80	75	41.6667
1643	0	2	100	60	29.9796	64.8063	100	100	100	83.3333
1644	0	2	100	75	45.2332	63.2603	100	100	100	83.3333
1647	0	1	100	100	55.0911	62.4919	100	100	100	100
1648	0	1	100	75	58.9771	25.9022	80.5556	70	81.25	83.3333
1649	0	2	86.027	80	48.8561	50.4137	100	80	81.25	58.3333
1650	0	1	100	75	54.0447	47.4291	100	100	81.25	91.6667
1651	0	2	83.2956	75	30.5489	37.4409	91.6667	80	100	50
1653	0	1	84.3163	60	21.6005	65.1337	100	90	68.75	41.6667
1654	0	2	84.3163	50	24.6993	56.3459		100	75	83.3333
1655	0	2	100	85	47.8282	45.5585	100	100	87.5	66.6667
1656	0	1	84.3777	80	58.5479	48.8714	100	100	100	83.3333
1657	0	2	100	99	45.723	59.6121	50	80	75	33.3333
1658	0	2	100	90	52.6218	55.93	100	100	100	83.3333
1659	0	2	76.7599	70	26.3304	57.5013	75	70	93.75	58.3333
1660	0	1	100	65			100	70	81.25	50
1661	0	2	43.7887	50	40.0297	15.9647	25	80	93.75	50
1662	0	2	100	70	43.8205	51.6383	100	100	100	91.6667
1663	0	2	81.6288	50	43.8332	57.7075	100	100	100	100
1665	0	2	100	70	46.8004	47.9584	66.6667	50	81.25	16.6667
1666	0	2	86.027	78	41.2791	40.9674	100	100	100	91.6667
1667	0	2	83.2956	70	54.468	22.469	75	80	81.25	25
1668	0	1	77.7806	80	33.3656	50.8928	100	60	93.75	50
1669	0	2	84.3163	80	35.4805	60.7935	100	100	93.75	91.6667
1670	0	1	100	90			100	100	100	83.3333
1671	0	2	84.3777	90	55.8574	54.7942	100	90	100	83.3333
1672	0	1	100	100	56.7052	62.3903	100	100	100	83.3333
1673	0	2	76.7599	50	38.5185	26.268	83.3333	80	100	75
1674	0	2	84.3777	75	57.4414	42.1064	100	100	100	75
1675	0	2	79.9794	90	53.4691	32.8888	100	100	100	91.6667
1676	0	1	100	90	57.761	57.0607	100	100	81.25	91.6667
1677	0	2	81.6288	97			100	100	100	91.6667
1678	0	2	100	85	51.2892	59.1884	75	90	31.25	25
1679	0	1	86.027	40	23.6874	44.0161	75	60	100	66.6667
1680	0	2	44.5656	85	24.8664	65.6958	100	100	100	91.6667
1682	0	2	74.848	100	26.9407	53.9376	72.2222	100	100	100
1683	0	1	79.4474	40	31.2585	53.8455	75	100	100	75
1684	0	2	70.7744	70	26.6203	24.98	100	70	81.25	16.6667
1685	0	1	77.7806	75	39.3047	40.3682	100	50	93.75	41.6667
1686	0	2	84.3163	85	26.7295	59.6526	100	100	100	100
1687	0	2	84.3163	80	23.1021	58.5424	100	90	68.75	41.6667
1688	0	2	79.9794	54	49.9915	38.9832	100	100	100	100
1689	0	2	100	95	57.761	57.0607	100	100	100	100
1690	0	2	100	90	47.5311	53.0204	100	100	100	66.6667
1691	0	2	79.9794	85	17.1356	48.4673	100	100	93.75	75
1692	0	1	70.7744	70	26.8339	41.0005	45.8333	100	100	25
1693	0	1	86.027	70	43.343	61.4348	75	60	93.75	41.6667
1694	0	1	100	100	39.714	58.1094	100	100	93.75	83.3333
1695	0	2	33.0853	40	27.1735	32.662	100	100	93.75	91.6667
1696	0	1	70.5293	60	44.8516	41.467	100	40	75	41.6667
1697	0	2	100	80	37.537	64.8006	100	60	75	75
1698	0	2	82.7109	75			100	100	81.25	91.6667
1699	0	2	43.5449	50	23.4917	43.1564	100	100	43.75	91.6667
1700	0	1	86.027	80	54.6051	55.0164	100	100	100	83.3333
1701	0	2	57.5337	50	23.5688	60.1877	38.8889	70	75	33.3333
1702	0	2	68.8625	50			100	100	100	100
1704	0	2	37.8032	25	27.7691	16.9112	41.6667	40	81.25	8.33333
1705	1	2	79.9794	70	36.943	50.991	100	100	62.5	66.6667
1706	0	1	77.7806	50	22.8538	60.1066	58.3333	80	100	50
1707	0	2	86.027	80	41.5117	56.9206	100	100	100	100
1708	0	2	82.7109	70			100	100	81.25	75
1709	0	1	82.7109	85	42.957	50.7767	100	70	100	66.6667
1710	0	2	76.7599	85	48.9165	38.4825	100	70	81.25	33.3333
1711	0	2	76.7599	80	36.6763	50.0128	100	100	100	91.6667
1712	0	1	100	95	56.1469	57.1624	100	100	100	91.6667
1714	0	2	100	97	56.1432	57.6287	100	100	100	83.3333
1715	0	1	100	90			100	100	100	100
1716	0	2	56.513	80	24.4896	40.7474	100	100	75	83.3333
1717	0	2	54.3391	98	40.4224	51.5064	100	100	100	75
1718	0	1	100	80	40.6199	50.4288	75	90	75	66.6667
1719	1	2	100	90	55.8578	49.0407	100	100	75	83.3333
1720	0	2	100	90			100	100	93.75	91.6667
1721	0	1	100	98	52.9076	58.7646	91.6667	80	81.25	75
1722	0	2	50.5695	80	61.1618	21.6351	100	100	100	91.6667
1723	0	2	77.7806	80	31.1838	55.7975	100	100	100	75
1724	0	2	79.4474	75	27.0909	53.1746	100	80	87.5	58.3333
1725	0	1	77.7806	75	28.8129	58.7624	100	100	93.75	100
1726	0	2	84.3777	85	47.603	46.0656	100	90	87.5	33.3333
1727	0	1	100	85	56.6603	47.1479	100	100	100	83.3333
1728	1	2	76.7599	50	23.2635	37.6638	100	10	87.5	25
1730	0	1	81.6288	25	41.2695	16.951	52.7778	80	75	25
1731	0	2	100	75	43.3689	46.7705	100	100	100	100
1732	0	2	100	85	53.1673	54.9635	100	100	75	83.3333
1733	0	1	82.7109	75	35.3407	54.8787	94.4444	100	100	66.6667
1734	0	2	76.7599	70	42.7664	50.3836	100	100	62.5	83.3333
1735	0	2	54.9812	100			100	100	100	83.3333
1736	0	1	76.7599	65	32.5895	35.864	97.2222	90	93.75	33.3333
1737	0	2	81.6288	85	46.6348	46.7254	100	100	100	100
1739	0	1	79.9794	75	50.5416	48.7583	100	70	81.25	58.3333
1740	0	2	76.7599	60	23.7185	46.503	100	100	62.5	58.3333
1741	0	2	84.3777	80	52.3502	50.5668	91.6667	60	81.25	66.6667
1742	0	1	82.7109	85	32.3017	54.7654	100	100	93.75	100
1743	0	2	84.3777	25	36.5082	44.7593	100	90	87.5	41.6667
1744	0	2	100	96	46.3056	63.6589	100	80	100	83.3333
1745	0	1	100	95	52.9076	58.7646	100	70	93.75	91.6667
1746	0	2	100	35	25.0653	50.2468	100	100	81.25	75
1747	0	2	84.3777	75	49.446	44.9906	100	100	56.25	83.3333
1748	0	1	100	85	58.0056	44.1865	100	100	93.75	66.6667
1749	0	2	100	80	39.215	50.8938	100	100	100	100
1750	0	2	86.027		41.3628	46.0396	55.5556	100	100	75
1751	0	1	86.027	60	39.2278	62.1292	100	100	87.5	83.3333
1752	0	2	81.6288	10	27.9689	55.1595	69.4444	80	62.5	25
1753	0	2	84.3777	100	48.1168	51.4158	100	100	100	75
1754	0	1	70.7744	30	31.0044	45.624	100	100	100	75
1755	0	2	100	90	46.1727	61.2826	100	90	100	91.6667
1756	0	2	100	75	47.9948	41.8987	100	70	87.5	50
1757	0	1	81.6288	50	20.4196	51.3247	100	100	100	75
1758	1	2	84.3777	80	41.9073	53.0838	100	100	75	66.6667
1759	0	2	84.3777	60	53.3874	48.0881	100	100	18.75	41.6667
1760	0	1	100	90	44.2824	59.4571	80.5556	80	100	58.3333
1761	0	2	84.3163	100	27.5398	58.3907	100	70	81.25	8.33333
1762	0	2	100	80	51.2892	59.1884	100	100	100	83.3333
1763	0	1	76.7599	20	34.127	41.2529	100	100	100	66.6667
1764	0	2	51.6517	25	39.7689	22.9738	100	100	100	75
1765	0	2	81.6288	60	31.0203	55.4444	100	100	100	83.3333
1766	0	1	79.9794	70	42.9324	56.1985	97.2222	100	100	75
1767	0	2	100	98	48.9791	57.7614	100	100	100	83.3333
1768	0	2	100	65	49.2357	54.5708	100	100	100	83.3333
1769	0	1	100	100	51.8519	64.0942	100	100	75	100
1770	0	2	100	85	47.2284	55.953	100	100	87.5	75
1772	0	1	84.3777	90	48.4182	47.3904	100	100	100	66.6667
1773	0	2	81.0001	75	26.8433	62.6155	83.3333	60	100	41.6667
1774	0	2	81.6288	60	17.1881	63.6337	91.6667	80	87.5	50
1775	0	2	100	60	42.9293	57.3282	100	100	100	100
1776	0	1	100	88	52.0762	50.999	100	100	87.5	66.6667
1777	0	2	77.7806		32.4857	59.7011	61.1111	70	75	33.3333
1778	0	2	100	90	49.4623	54.352	100	90	93.75	83.3333
1779	0	1	86.027	90	47.6179	55.1387	100	90	50	58.3333
1780	0	2	84.3777	70	48.4052	32.6586	100	80	81.25	50
1781	0	2	76.7599	70	31.2149	42.4607	100	100	25	75
1782	0	2	100	80	55.5679	52.426	75	90	100	66.6667
1783	0	1	70.7744	80	35.3118	34.5629	100	60	81.25	41.6667
1784	0	2	0				100	40
1785	0	1	82.7109	25	44.1413	57.744	100	100	81.25	58.3333
1786	0	2	50.5695	20	23.3829	23.044	100	100	81.25	66.6667
1787	0	2	79.9794	75	39.8054	39.7173	100	100	93.75	66.6667
1788	0	1	82.7109	75			100	100	62.5	83.3333
1790	0	2	76.7599	70			80.5556	40	81.25	33.3333
1791	0	1	100	70	37.6137	62.2308	100	100	100	91.6667
1792	0	2	100	95	58.0505	59.4289	100	100	100	100
1794	0	2	70.7744	75	39.0185	50.8274	75	100	100	83.3333
1795	0	2	44.5656	60	27.2989	61.2677	83.3333	70	43.75	33.3333
1796	0	1	100	100	43.2641	53.2638	100	100	75	75
1797	0	1	100	90	53.4568	57.3317	100	100	87.5	100
1798	0	1	84.3777	92	60.1827	48.2782	100	100	93.75	75
1799	0	2	83.2956	75	35.9678	44.3984	100	90	100	75
1800	0	2	76.7599	50	45.4527	31.88	100	90	100	41.6667
1801	0	1	79.9794	60	45.772	45.9777	100	80	100	50
1802	0	2	50.5695	50	26.3536	49.4127	87.5	100	100	41.6667
1803	0	2	100	90	50.8871	59.7058	100	100	100	91.6667
1804	0	2	86.027	90	42.1026	55.2634	100	100	100	75
1806	0	2	100	85	44.2654	59.4824	100	100	68.75	75
1807	0	2	100	80	54.802	54.3703	100	100	100	91.6667
1808	0	1	100	90	56.1469	57.1624	100	100	93.75	91.6667
1809	0	2	54.9812	95	59.8932	45.91	100	100	100	91.6667
1810	0	1	100	80	54.256	55.1927	100	90	87.5	66.6667
1811	0	2	0				50	100
1812	0	2	100	75	41.9652	47.4674	79.1667	70	100	66.6667
1814	0	2	84.3777	75	33.3359	59.477	61.1111	80	100	41.6667
1815	0	1	100	90	59.127	53.6078	100	100	100	83.3333
1816	0	2	84.3777	100	43.5844	42.7542	100	90	93.75	58.3333
1817	0	2	33.1408	50	23.3349	49.0435	100	100	75	66.6667
1818	0	2	79.9794	50	51.0962	47.7171	100	100	100	83.3333
1819	0	2	76.7599	60	32.0937	38.4571	100	100	100	91.6667
1820	0	2	76.7599	70	46.6811	43.0649	100	80	81.25	66.6667
1821	0	1	77.7806	70	35.4627	54.2577	100	100	100	100
1822	0	2	100	95	52.6979	53.2161	100	90	100	91.6667
1823	0	2	100	92	52.5048	59.1378	100	100	100	91.6667
1824	0	2	83.2956	80	51.5665	55.5062	100	100	100	91.6667
1825	0	1	81.6288	70	33.907	54.0259	75	70	81.25	66.6667
1826	0	2	76.7599	60	33.7977	47.4036	100	100	81.25	83.3333
1827	0	2	79.9794	98	55.6046	52.4775	100	100	100	66.6667
1828	0	1	56.513	50	18.0802	45.3742	100	80	100	8.33333
1829	0	2	79.9794	60	38.3201	35.3563	100	80	68.75	50
1830	0	1	100	95	41.8487	58.5561	100	100	93.75	66.6667
1831	0	2	21.9943	20			75	50	62.5	0
1832	0	2	70.7744	60	44.0401	34.0592	69.4444	90	62.5	75
1833	0	1	100	93	48.1969	59.8751	100	100	100	100
1834	0	2	84.3777	70	49.5416	51.7287	100	100	100	83.3333
1835	0	2	100		54.5254	58.1966	100	100	87.5	91.6667
1836	0	1	100	80	46.2897	58.0749	100	100	100	83.3333
1837	0	2	100	100	54.2597	44.0689	91.6667	100	100	66.6667
1838	0	2	21.3522	0	35.6637	32.498	100	100	100	66.6667
1839	0	2	84.3163	70	29.0848	60.2072	58.3333	100	100	83.3333
1840	0	2	86.027	99	27.9172	51.6514	100	100	87.5	83.3333
1841	0	2	76.7599	90			75	90	81.25	58.3333
1842	0	2	79.9794	65	52.2605	29.8677	100	50	100	50
1843	0	1	100		58.0056	44.1865	100	100	100	83.3333
1844	0	2	79.4474	60	24.427	55.3601	75	40	43.75	33.3333
1845	0	1	100	90			100	100	100	75
1846	0	2	100	90	41.2885	56.8663	100	100	100	100
1847	0	2	70.7744	60	23.335	29.5302	100	100	62.5	83.3333
1848	0	2	84.3777	68	38.9286	47.3959	100	100	100	83.3333
1849	0	1	86.027	85	28.6365	69.6077	100	100	100	75
1850	0	2	100	85			75	90	100	91.6667
1851	0	2	52.6648	78	28.9311	38.0089	100	80	100	41.6667
1852	0	1	100	80	49.6585	53.5618	75	80	93.75	66.6667
1853	0	2	79.9794	70	45.8621	52.8638	100	100	100	83.3333
1854	0	2	77.7806	65	25.6539	39.4945	91.6667	80	100	41.6667
1855	0	2	86.027	85	32.5935	61.6089	100	100	93.75	91.6667
1856	0	1	100	88	47.8329	51.7786	100	100	100	91.6667
1857	0	1	82.7109	50	20.4513	55.9463	75	50	56.25	8.33333
1858	0	2	84.3777	60	42.6832	43.0541	100	100	100	75
1859	0	2	85.3984	80	35.2425	61.1331	100	70	100	83.3333
1860	0	2	79.4474	90	38.4131	39.774		100	100	91.6667
1861	0	1	100	80	52.4615	45.6892	100	100	100	91.6667
1862	0	2	46.7214	70	24.2304	39.3143	100	70	81.25	8.33333
1863	0	1	77.7806	70	41.1481	43.0707	100	100	100	83.3333
1864	0	2	43.5449	30	32.9185	26.6672	25	60	12.5	33.3333
1865	0	2	70.7744	25	26.6187	27.8056	100	70	100	41.6667
1866	1	2	100	98	35.3764	70.1957		100	100	83.3333
1867	0	2	0				0	20
1869	0	2	100	75	48.8554	50.2696	100	100	100	100
1870	0	2	76.7599	40	35.9172	27.4186	100	100	100	83.3333
1871	0	1	86.027	80	55.8578	49.0407	80.5556	80	62.5	12.5
1872	0	2	59.7189	25	29.2663	36.5724	25	60	100	50
1873	0	1	84.3777	65	49.4482	42.3091	100	100	100	75
1874	0	2	76.7599	93	32.4731	53.7877	63.8889	70	100	33.3333
1875	0	2	79.9794	50			91.6667	70	100	33.3333
1876	0	2	86.027	95	47.4421	46.6191	100	100	100	100
1877	0	2	100	60	29.4646	44.7516	50	70	100	75
1878	0	2	16.7087	30	28.8414	17.3098	41.6667	30	100	50
1879	0	1	84.3777	75	52.3384	35.323	100	100	81.25	66.6667
1880	0	1	100	85	29.1728	63.2626	100	100	66.6667	91.6667
1881	0	1	86.027	70	48.6034	59.0355	94.4444	100	100	91.6667
1882	0	2	85.3984	90	52.9538	49.8814	100	50	87.5	41.6667
1883	0	2	0	75	44.5144	52.6091	100	100	100	75
1884	0	2	70.7744	40	25.4967	30.8214	100	50	75	50
1885	0	2	26.3045	50	23.6876	45.4238		60	81.25	33.3333
1886	0	1	100	70	52.1115	60.2931	95.8333	90	81.25	83.3333
1887	0	2	86.027	50	47.889	37.4047	100	100	100	91.6667
1888	0	1	100	95	60.9283	41.072	100	100	100	100
1889	0	2	81.6288	75	32.3481	58.2617	100	90	93.75	66.6667
1890	0	1	50.5695	60	33.304	30.7601	61.1111	80	56.25	8.33333
1891	0	2	86.027	80	31.7454	62.8728	100	100	100	66.6667
1892	0	2	100	90	57.7821	50.8157	100	100	100	83.3333
1893	0	2	76.7599	30	32.7618	37.0137	100	100	100	91.6667
1894	0	1	76.7599	60	53.1511	37.8654	97.2222	60	81.25	16.6667
1895	0	2	37.8032	50	25.9996	38.2717	100	60	50	83.3333
1896	0	2	16.5205	5	34.991	24.6711	25	80	68.75	0
1897	0	1	79.9794	75	28.754	40.9775	66.6667	50	87.5	33.3333
1898	0	1	100	80	50.2206	58.3235	100	100	100	91.6667
1900	0	2	84.3777	100	29.7071	62.4128	100	100	68.75	83.3333
1901	0	1	100	80	57.4922	54.201	100	100	100	91.6667
1902	0	2	86.027	75			100	100	75	66.6667
1903	0	2	100	90	50.4787	51.7879	100	100	100	83.3333
1904	0	1	81.6288	50	18.6048	64.5118	100	100	81.25	75
1906	0	2	56.513	30	14.1747	49.3151	36.1111	40	81.25	25
1907	0	1	68.8625	95	30.3567	54.4452	44.4444	90	100	75
1908	0	2	100	95	57.4922	54.201	100	100	100	75
1909	0	1	100	90	49.7055	44.9482	100	100	81.25	75
1910	1	2	79.9794	75	30.2505	59.8499	95.8333	100	81.25	75
1911	0	2	81.6288	70	22.0094	57.9229	66.6667	90	81.25	41.6667
1912	0	2	79.9794	1	49.6977	39.8579	100	100	100	83.3333
1913	0	1	100	90	46.5962	60.4178	100	100	100	75
1915	0	2	100	85	51.0204	56.3286	100	100	100	83.3333
1916	0	2	43.5449	25			100	100	100	83.3333
1917	0	1	86.027	70	49.6224	42.7159	100	100	81.25	75
1918	0	2	100	65	29.7795	61.4475	100	100	100	100
1919	0	2	39.6968	70	36.1578	49.7446	100	100	100	66.6667
1920	0	2	76.7599	40	45.6097	39.1772	66.6667	80	93.75	66.6667
1921	0	1	100	85	56.2229	54.4485	100	100	87.5	100
1922	0	2	82.6669	50	23.0496	38.3351	66.6667	70	100	25
1923	0	2	86.027	85	27.0015	64.3034	100	100	100	91.6667
1924	0	2	79.4474	70	28.7533	60.5024	100	50	93.75	83.3333
1925	0	1	70.7744	60	29.5565	39.0847	100	80	93.75	50
1926	0	1	100	95	56.1469	57.1624	100	100	100	91.6667
1927	0	2	82.7109	50	39.018	56.5808	63.8889	60	81.25	50
1928	0	2	81.6288	90			100	100	87.5	83.3333
1929	0	2	51.6517		52.3187	30.1489	63.8889	60	100	75
1930	0	2	50.5695	85			61.1111	60	100	16.6667
1931	0	2	100	85	43.7034	54.7207	100	100	68.75	83.3333
1932	0	2	100	80	44.7889	55.435	100	100	81.25	91.6667
1933	0	1	100	95	54.1189	59.0362	88.8889	80	100	66.6667
1934	0	2	100	98	48.0573	59.8579	97.2222	80	100	66.6667
1935	0	2	100	90	40.4842	55.6872	80.5556	70	100	75
1937	0	2	79.4474	50	47.8025	39.905	100	100	93.75	33.3333
1938	0	2	84.3777	80	37.8106	61.5847	100	80	81.25	75
1940	0	1	81.6288	85	54.2566	55.3368	100	100	100	91.6667
1941	0	2	84.3777	50	53.1203	36.8425	100	100	81.25	75
1942	0	2	100	85	59.6037	43.5418	100	100	100	83.3333
1943	0	2	79.9794	85	39.2574	46.9986	100	100	87.5	75
1944	0	2	84.3777	99	59.5733	31.6682	100	100	93.75	100
1946	0	2	70.5293	50	40.0752	37.4871	100	100	81.25	75
1947	0	1	86.027	100	54.5125	52.0021	100	100	75	100
1948	0	2	37.8032	55	20.6163	31.6806	100	80	43.75	8.33333
1949	0	1	100	75	44.6309	59.1367	100	100	100	100
1950	1	2	86.027	55	24.9919	57.5843	50	70	75	66.6667
1951	0	2	100	90	51.277	53.138	100	100	93.75	91.6667
1952	0	1	79.4474	75	44.8975	23.2462	100	80	75	50
1953	0	2	86.027	80	47.924	63.2351	100	100	100	91.6667
1954	0	2	100	80	51.8549	63.4837	100	100	100	91.6667
1955	0	1	100	70			100	100	100	83.3333
1956	1	2	100	90			100	100	100	100
1957	0	2	100	90	61.2178	43.4402	100	100	100	91.6667
1960	0	1	82.7109	80	39.4107	60.8979	100	50	100	66.6667
1961	0	2	100	90	48.2971	56.818	100	40	100	83.3333
1962	0	2	100	100	55.0911	62.4919	100	100	100	100
1963	0	1	100	93	57.761	57.0607	100	100	100	91.6667
1964	1	2	100	70	28.2096	49.9127	100	90	93.75	25
1965	1	2	100	90	49.8147	59.3072	91.6667	100	100	75
1966	0	1	82.7109	75	54.0429	44.3572	75	60	87.5	75
1967	0	2	84.3777	60	37.0786	57.4512	100	100	100	91.6667
1968	0	2	28.8526	75	39.8184	16.5824	47.2222	90	100	66.6667
1969	0	2	80.755	100	44.824	53.215		100	100	100
1970	0	1	84.3777	70	46.864	46.4531	100	100	100	83.3333
1971	0	2	100	50	51.6085	52.8428	100	100	100	100
1972	0	1	76.7599	60	30.4295	52.0608	100	100	100	100
1973	0	2	51.4065	75	24.2916	33.9441	75	70	100	0
1974	0	1	100	98	55.9649	55.4238	100	100	100	100
1975	0	2	86.027	60			100	100	100	100
1976	0	2	0	50			66.6667	70	83.3333	41.6667
1977	0	1	82.7109	85	42.7975	62.4013	100	70	100	58.3333
1979	0	1	31.1733	0	15.9611	49.0475	100	90	62.5	50
1980	0	1	100	80	53.4568	57.3317	100	100	100	100
1981	0	2	39.6968	80	30.6097	19.7563	86.1111	70	81.25	16.6667
1982	0	1	100	75	40.5126	61.4428	100	100	100	75
1983	0	2	70.7744	40	50.7578	31.2854	100	100	68.75	58.3333
1984	0	2	86.027	90	31.8834	55.5775	58.3333	70	75	41.6667
1986	0	2	40.1098	35	30.6744	29.9367	22.2222	60	87.5	0
1987	0	1	100	85	51.277	53.138	100	100	87.5	58.3333
1988	0	2	100	90	38.2322	64.7774	100	100	100	100
1989	0	2	26.3045	80	34.0486	25.9467		70	100	25
1990	0	2	100	85	51.0359	54.6074	100	100	93.75	75
1991	0	1	84.3777	100	38.0769	60.5838	100	100	93.75	100
1993	0	1	100	30	43.8074	44.8407	100	100	81.25	75
1994	0	2	100	80	34.1522	63.7296	100	100	100	100
1995	0	2	37.8032	70	32.273	45.2324	12.5	50	93.75	41.6667
1996	0	2	100	100	50.2206	58.3235	61.1111	80	81.25	66.6667
1997	0	1	0				88.8889	90	83.3333
1998	0	2	85.3984	100	55.0911	62.4919	91.6667	70	100	75
1999	0	1	84.3163	70	37.1323	60.175	83.3333	80	81.25	66.6667
2000	0	1	100	75	56.4038	50.3385	100	100	100	83.3333
2001	0	2	100	98	57.4885	54.6673	100	80	93.75	91.6667
2002	0	2	21.3522	47	28.1474	33.4175	100	40	31.25	8.33333
2003	0	1	77.7806	60	32.0161	52.0562	100	100	100	83.3333
2004	1	2	100	90	47.1653	47.4685	100	90	100	66.6667
2005	0	2	81.6288	75			100	100	93.75	75
2006	0	1	76.7599	80	35.9678	53.9292	72.2222	80	100	66.6667
2007	0	2	59.7189	20	27.8457	42.3918	100	100	87.5	50
2008	0	2	82.6669	70			87.5	80	100	58.3333
2010	0	1	60.9112	50	24.1543	51.559	100	80	100	33.3333
2011	0	2	83.2956	75	53.4208	47.8935	100	100	100	91.6667
2012	0	1	86.027	70	42.5228	58.1678	100	100	100	75
2013	0	2	84.3777	87			100	80	100	50
2014	0	2	84.3777	75	42.5252	56.8939	100	100	81.25	83.3333
2015	0	1	100	85	41.4363	59.7787	100	100	100	83.3333
2016	0	2	77.7806	75	40.4927	50.4275	100	100	100	91.6667
2017	0	2	86.027	100			100	100	100	33.3333
2018	0	1	100	70	53.1673	54.9635	100	100	75	91.6667
2019	0	2	54.9678	20	40.9945	20.8724	38.8889	60	62.5	0
2020	0	2	100	98	41.1625	57.0969	50	40	100	8.33333
2021	0	2	86.027	80	45.2551	55.039	100	100	100	100
2022	0	2	67.8418	80	47.3159	37.3826	100	100	81.25	75
2023	0	2	76.7599	90	28.6108	58.501	94.4444	80	100	50
2024	0	1	0				100
2025	0	1	100	90	56.1469	57.1624	100	100	100	100
2026	0	2	84.3777	50	47.2086	44.9378	100	100	100	83.3333
2027	0	1	70.7744	65	45.3384	39.7115	100	90	87.5	58.3333
2028	0	2	67.8418	45	25.792	52.4755	50	60	75	16.6667
2029	0	2	54.9678	40	33.4408	19.8924	44.4444	50	100	0
2030	0	1	84.3777	75	39.9222	50.9256	100	100	93.75	83.3333
2031	0	2	70.7744	50	38.0017	36.5555	100	100	81.25	83.3333
2032	0	2	100	90	48.7088	52.6864	100	100	100	91.6667
2034	0	2	70.7744	40	29.4732	36.7961	100	100	87.5	50
2035	0	2	46.2764	45	18.4422	56.9525	75	80	37.5	16.6667
2036	0	2	54.9812	75	50.0027	37.4863	100	100	81.25	100
2037	0	1	100	85	53.4568	57.3317	100	90	100	66.6667
2038	0	2	100	50	42.6272	49.0466	100	80	100	58.3333
2039	0	1	82.7109	100	51.2929	58.722	100	100	100	100
2040	0	2	81.0001	50	26.7563	54.5996	65.2778	70	68.75	50
2041	0	2	84.3777	95	58.2947	52.3082	100	100	93.75	66.6667
2043	0	2	76.7599	60			58.3333	80	68.75	66.6667
2044	0	1	59.2445	80	41.0667	48.9512	100	100	87.5	83.3333
2045	0	2	84.3777	6			100	100	100	75
2046	0	2	100	75	43.6553	50.2685	100	100	100	91.6667
2047	0	2	100	90	52.3812	51.646	100	100	100	100
2048	0	2	100	85	56.7052	62.3903	100	100	100	91.6667
2049	0	2	100	70	43.4606	58.3712	100	100	81.25	100
2050	0	1	70.7744	30			100	100	81.25	66.6667
2051	0	2	100	80	53.1673	54.9635	100	100	93.75	83.3333
2052	0	2	81.6288	65	32.6051	50.1222	69.4444	60	100	33.3333
2053	0	1	43.5449	60			100	100	100	75
2054	0	2	86.027	75	44.1538	39.7179	75	60	81.25	50
2055	0	2	82.7109	89	49.7827	50.2593	100	100	75	83.3333
2056	0	1	100	75	50.2973	55.7537	100	100	100	100
2057	0	2	100	95	56.1469	57.1624	100	100	81.25	75
2058	0	2	100	90	49.9317	56.0994	100	100	100	75
2059	0	1	86.027	70	35.2287	44.8496	100	100	100	83.3333
2060	0	2	100	85	41.1053	52.7193	75	60	100	91.6667
2061	0	2	86.027	80	45.7037	53.7818	100	100	100	83.3333
2062	0	1	84.3777	70	48.4496	51.2533	91.6667	100	100	75
2063	0	2	84.3777	100	60.1827	48.2782	100	100	100	91.6667
2064	0	2	83.2956	80	36.9781	48.771	100	90	93.75	33.3333
2065	0	2	100	90	58.8374	51.2396	100	100	75	83.3333
2066	0	2	84.3777	100	60.1801	51.6723	100	100	100	83.3333
2067	0	2	83.2956	75	49.0558	55.1916	100	100	100	83.3333
2068	0	2	83.2956	85	49.6295	47.6621	100	100	81.25	75
2069	0	1	84.3777	85	50.0526	52.5507	100	100	87.5	75
2070	0	1	100	75	37.1278	54.7553	100	100	93.75	66.6667
2071	0	1	100	75	54.6051	55.0164	100	100	100	100
2072	0	2	86.027	90	43.2062	53.783	100	100	100	66.6667
2073	0	2	84.3777	80	39.1559	58.6234	100	100	62.5	75
2074	0	2	86.027	75	47.2138	51.4618	100	100	93.75	100
2075	0	1	100	80	56.1469	57.1624	100	100	75	66.6667
2076	0	2	74.848	90	36.8098	53.0525	83.3333	100	100	66.6667
2077	0	2	100	90	56.1469	57.1624	100	100	100	100
2078	0	1	82.7109	80	39.3043	59.2784	100	70	75	50
2079	0	2	100	100	56.5124	56.8167	100	100	100	91.6667
2080	0	2	70.7744	65	26.2857	42.3843	100	90	100	41.6667
2081	0	2	79.9794	98	44.9169	31.4779	100	100	100	75
2082	0	2	83.2956	75	47.486	49.2733	100	100	68.75	100
2083	0	1	100	100	56.1469	57.1624	94.4444	100	100	91.6667
2085	0	2	100	75			100	100	100	91.6667
2086	0	1	59.2005	70	40.0007	31.7587	100	100	62.5	75
2087	0	2	84.3777	75	59.0976	44.6619	100	100	100	75
2088	0	1	100	80	57.4922	54.201	100	100	93.75	91.6667
2089	0	2	0				100	100
2090	0	2	100	100	48.8628	61.1133	100	100	100	83.3333
2091	0	1	100	99	56.1469	57.1624	100	100	100	91.6667
2092	0	2	100	85	56.1469	57.1624	100	100	93.75	75
2093	0	2	85.3984	95	27.1337	66.5355	94.4444	80	100	91.6667
2094	0	1	77.7806	75	33.2457	52.5909	66.6667	70	100	83.3333
2095	0	2	86.027	75	36.2928	58.9702	100	70	68.75	66.6667
2096	0	2	76.1313	90	47.6349	55.1135	100	70	100	41.6667
2097	0	1	100	90	42.8003	54.611	100	90	100	100
2098	0	1	100	70	57.5682	51.4871	100	100	100	83.3333
2100	0	2	100	95	48.0728	58.1368	100	100	100	83.3333
2101	0	1	100	95	57.5682	51.4871	97.2222	100	100	83.3333
2102	0	2	82.7109	60	42.8973	53.3212	100	100	100	75
2103	0	2	83.2956	70	64.1727	35.1807	100	100	100	83.3333
2104	0	2	100	90	51.3526	56.1775	100	100	100	100
2105	0	2	76.7599	50	46.8313	37.261	100	100	93.75
2106	0	2	33.0853	50	9.94064	50.02	25	70	81.25	16.6667
2107	0	2	100	90	54.5291	57.7303	100	90	100	83.3333
2109	0	2	83.2956	80	46.6993	45.9674	100	100	100	75
2110	0	1	100	80	41.5117	56.9206	100	100	87.5	100
2111	0	1	0	50	54.802	54.3703	100	100	93.75	100
2112	0	2	46.2899	90	41.4513	59.321	100	100	100	75
2113	0	2	44.6271	50	22.5811	33.6179	25	50	75	16.6667
2114	0	1	86.027	90	44.0095	62.8171	100	100	100	91.6667
2115	0	2	100	75	54.802	54.3703	100	100	93.75	75
2116	1	2	76.7599	70	36.7616	54.9568	36.1111	50	62.5	33.3333
2117	0	1	100	80	60.7851	41.7444	100	100	100	91.6667
2118	1	2	100	98	49.5252	56.939	100	100	100	83.3333
2119	0	2	100	95	46.1098	58.6957	83.3333	100	100	75
2120	0	2	84.3777	80	45.4552	50.9198	100	100	100	66.6667
2121	0	1	82.7109	55	38.6688	56.7571	100	100	100	83.3333
2124	0	2	79.9794	65	32.4537	50.6533	100	80	81.25	58.3333
2125	0	1	79.9794	65	46.6828	51.022	100	100	100	75
2126	0	2	86.027	75	22.9428	64.065	100	100	100	91.6667
2127	0	2	83.2956	50	41.8141	24.0516	100	100	100	66.6667
2128	0	1	83.2956	60	26.0153	47.489	100	100	87.5	83.3333
2129	0	2	100	55	41.4202	42.6805	100	100	100	91.6667
2130	0	2	81.6288	70	41.8721	50.2066	77.7778	90	100	75
2131	0	1	40.1098	10			50	60	81.25	0
2132	0	2	54.9812	100	52.4258	45.0693	100	80	100	83.3333
2133	0	2	83.2956	90	41.1656	45.829	100	100	87.5	75
2134	0	1	86.027	80	41.8131	52.8952	75	80	81.25	66.6667
2135	0	2	86.027	85	58.5522	45.6285	100	100	100	91.6667
2136	0	2	39.6968	80	31.1118	43.7543	100	70	87.5	50
2137	0	2	40.1098	25	16.4149	41.5776	75	40	62.5	25
2138	0	2	84.3777	100	51.282	55.7248	100	80	100	66.6667
2139	0	2	86.027	80	44.9688	49.1976	100	90	68.75	66.6667
2140	0	2	0	82			100	100	100	75
2141	1	2	100	95	44.0058	63.2834	100	100	100	83.3333
2142	0	1	100	85	51.16	56.3458	80.5556	80	100	91.6667
2143	0	1	100	90	40.7739	63.953	100	100	100	91.6667
2144	0	1	0	70	59.9517	37.517	50	50	81.25	16.6667
2145	0	1	100	75	54.0431	50.2548	100	100	43.75	100
2146	0	2	76.7599	75	20.7994	57.7839	100	100	93.75	66.6667
2147	0	2	86.027	85	47.2431	47.8265	94.4444	90	93.75	83.3333
2148	0	1	86.027	75	44.6712	58.4987	75	70	81.25	83.3333
2150	0	2	30.7786	75	25.0148	34.519	91.6667	80	100	50
2151	0	1	83.2956	90	47.0931	39.0586	100	100	100	91.6667
2152	0	2	54.9812	70	44.0833	41.6666	100	100	93.75	66.6667
2153	0	2	81.0001	60	29.4678	50.1009	100	100	93.75	91.6667
2154	0	2	82.6669	80	48.4182	47.3904	100	100	100	83.3333
2155	0	2	100	100	55.5812	52.867	100	100	100	91.6667
2156	0	2	84.3163	60	36.5847	59.3015	100	100	100	83.3333
2157	0	2	70.7744	70	32.3651	37.9228	50	50	81.25	50
2158	0	2	84.3163	98	40.5014	61.5595	100	100	100	83.3333
2159	0	1	81.6288	90	26.7126	62.0793	91.6667	90	100	66.6667
2161	0	1	100	75	54.5886	49.2882	100	100	100	100
2162	0	1	100	70	45.5029	54.6132	100	100	100	83.3333
2163	0	2	84.3777	95	49.7949	56.3096	100	80	100	66.6667
2164	0	1	79.9794	40	51.6882	48.9876	100	50	31.25	25
2165	0	2	77.7806	75	27.2103	53.0273	100	40	31.25	41.6667
2166	0	2	81.6288	70	34.2223	44.3692	91.6667	90	56.25	41.6667
2168	0	2	82.7109	75	45.4726	53.6781	100	100	87.5	83.3333
2169	1	2	76.7599	30	23.1764	47.7158	91.6667	90	62.5	25
2170	0	1	84.3777	85			100	100	100	91.6667
2171	0	2	26.3045	20	14.779	39.2431	75	80	43.75	41.6667
2172	0	1	77.7806	50	13.8588	67.3646	100	100	100	75
2173	0	2	79.9794	80	34.9791	48.5269	75	90	100	91.6667
2174	0	2	82.7109	75	36.466	64.6903	75	90	100	83.3333
2175	0	1	100	80	51.5661	61.2596	75	90	87.5	75
[truncated: 1,276 more rows]

## Sheet: 12 months
Pt. no.	SCAD	Sex	EQ5D Index Score-12m	EQ5D visual analogue scale-12m	NEMC PHYSICAL HEALTH T-SCORE - SF12-12 MONTH	NEMC MENTAL HEALTH T-SCORE - SF12- 12 MONTH	SAQ: Physical Limitation-12m	SAQ: Angina Frequency-12m	SAQ: Treatment Satisfaction-12m	SAQ: Disease Perception-12m
1	0	2	100	50	53	45	100	100	81	67
2	0	2	76.7599	60	33	55	100	60	94	42
3	0	1	70.7744	50	47	29	50	50	63	50
4	0	2	100	85	52	60	100	100	100	75
5	0	2	81.6288	50	26	61	72	40	44	58
6	0	1	100	98	56	57	100	100	100	92
7	0	2	84.3777	95	51	53	100	100	100	92
8	0	2	85.3984	70	46	61	100	100	75	83
9	0	1	100	99	55	54	100	100	100	83
10	1	2	82.7109	90	51	56	100	100	100	92
11	0	2	100	85	55	54	100	100	75	92
12	0	2	100	100	49	63	100	100	100	100
13	0	2	100	90	55	58	100	100	100	100
14	0	1					100	100
15	0	2	84.3777	70	50	23	100	100	88	67
16	0	1	100	85	56	55	100	100	100	83
17	0	2	100	70	57	46	100	100	88	83
18	0	1	100	95	56	57	100	100	100	100
19	0	2	100	98	59	56	100	100	100	92
20	0	2	70.7744	60	37	53	100	100	81	83
21	0	1	100	90	52	60	100	100	94	100
22	0	2
23	0	2	82.7109	85	38	61	100	70	75	50
24	0	2	100	100	52	60	100	100	100	83
25	0	1
26	0	2	84.3777	75	61	42	100	100	100	83
27	0	2
28	0	1	100	90	56	57	100	100	94	83
29	0	2	85.3984	80	56	57	100	100	100	83
30	0	1	100	100	53	55	100	100	94	92
31	0	2	82.7109	75	44	54	100	100	100	92
32	0	2	81.0001	50	22	55	100	90	81	58
33	0	1	70.7744	75	27	57	100	90	94	58
34	0	2	100	95	50	58	100	100	75	83
35	0	1	100	80	55	54	100	80	100	75
36	1	2	100	90	57	55	100	100	100	75
37	0	2	100	90	50	53	100	100	100	92
38	0	1
39	0	1	84.3777	80	53	57	100	100	100	83
40	0	2
41	0	2	50.5695	50	40	29	75	70	75	17
42	0	2	61.9319	50	29	39	100	100	100	67
43	0	2	81.6288	50	16	66	25	20	100	42
44	0	2
45	0	1
46	0	2
47	0	2	83.2956	70	43	30	83	100	69	50
48	0	2
49	0	1	42.9163	75	33	51	100	100	94	67
50	0	2	100	100	58	57	96	100	100	92
51	0	2	100	70	49	49	100	100	100	83
52	0	1	100	75	53	57	100	100	100	100
53	0	2	84.3777	60	45	51	100	100	94	83
54	0	2
55	0	1	100	90	56	50	100	100	88	92
56	0	2	100	90	57	54	100	100	100	92
57	0	2	100	98	51	53	100	100	100	100
58	0	1	100	80	54	55	100	100	100	92
59	0	2	85.3984	90	55	62	100	100	100	100
60	0	2
61	0	1
62	0	2					100	100
63	0	2	100	100	52	55	100	100	100	100
64	0	1	70.7744	50	52	37	64	100	63	50
65	0	2	77.7806	60	18	61	100	100	100	92
66	0	2	100	90	52	55	100	100	100	83
67	0	1	100	75	56	51	100	100	100	75
68	0	2	100	60	50	57	100	100	100	75
69	0	2	86.027	85	51	51	100	70	94	75
70	0	2
71	0	1	100	95	52	58	100	100	100	100
72	0	2	82.7109	3	49	29	100	80	100	75
73	0	2	54.9678	6	54	13	100	100	100	67
74	0	1	100	75	55	45	100	90	81	50
75	0	2					0	40
76	0	2
77	0	2
78	0	1	100	98	53	51	100	100	100	100
79	0	2	79.9794	80	52	45	50	60	75	58
80	0	1
81	0	2	76.7599	70	45	50	100	100	100	92
82	0	2	100	85	60	49	100	100	88	83
83	1	2	100	80	52	57	100	100	81	83
84	0	1	100	85	56	57	100	100	100	100
85	0	2	100	85	56	60	100	100	100	92
86	0	2
87	0	1	100	90	58	54	100	100	100	100
88	0	2	100	95	55	60	100	100	100	92
89	0	2	100	80	63	46	100	100	88	100
90	0	2	84.3777	90	59	46	100	100	100	92
91	0	1	100	85	51	57	100	100	100	83
92	0	2	100	100	52	63	100	100	100	100
93	0	1	100	90	53	57	100	100	100	100
94	0	2	100	90	57	52	100	100	100	83
95	0	2	100	85	56	55	100	100	100	50
96	0	1	74.2193	70	25	55	100	90	88	58
97	0	2	100	75	47	42	97	100	100	67
98	0	2	82.7109	90	55	60	92	70	81	67
99	0	1
100	0	1	84.3777	70	52	47	100	100	63	58
101	0	2	100	85	53	57	100	100	100	100
102	0	2	41.8206		37	23	100	100	100	67
103	0	2	84.3777	95	60	43	100	100	69	75
104	0	2	50.5695	6	43	32	100	30	31	42
105	0	1	37.8032	25	29	23	8	60	25	0
106	0	1	100	85	56	51	100	100	100	75
107	0	2	76.7599	55	44	41	92	60	44	50
108	0	2	100	88	57	54	100	100	100	92
109	0	1	100	97	53	57	100	100	100	100
110	0	2	77.5355	100	25	26		80	63	0
111	0	2	84.3163	70	60	35	75	80	100	100
112	0	1	100	85	58	57	100	100	100	92
113	0	2
114	0	2					100	100	100
115	0	1	100	80	56	55	100	100	100	100
116	0	2	100	80	57	54	100	100	63	83
117	0	2	70.7744	50	36	41	100	70	94	50
118	0	2					100	100
119	0	1	100	85	55	54	100	100	100	92
120	0	2	100	90	57	45	100	100	100	83
121	0	1					100	100
122	0	2	100	100	56	38	100	100	100	83
123	0	2	46.7214	70	38	36	81	70	19	42
124	0	1	54.9812	20	55	38	100	100	100	75
125	1	2	70.7744	60	36	14	100	100	100	100
126	0	2	31.1733	80	12	69		50	75	58
127	0	2	77.5355	75	49	46	100	100	100	83
128	0	2	82.7109	80	46	45	100	100	81	100
129	0	1	82.7109	60	42	57	100	70	56	42
130	0	2	36.7641	10	18	47	25	60	88	42
131	0	1	82.7109	50	45	44	100	100	100	83
132	0	2	100	85	52	51	100	100	100	83
133	0	1	100	90	55	62		100	100	100
134	0	2	86.027	90	30	55	78	70	44	42
135	0	2	100	80	57	47	100	100	100	100
136	0	2	100	92	54	53	100	100	100	75
137	0	1
138	0	2
139	0	1	82.7109	50	33	55	100	100	100	83
140	0	2	44.5656	50	27	57	100	100	100	67
141	0	2						60
142	0	1	100	80	56	49	100	100	100	83
143	0	2	100	80	53	51	94	80	88	92
144	0	2	100	80	48	60	100	80	100	83
145	0	1		100	49	52	100	100	81	88
146	0	2	79.4474	10	26	25	100	60	100	33
147	0	2	100	80	53	44	100	80	81	67
148	0	2	82.7109	65	39	53	100	70	44	58
149	0	1	100	100	52	63	100	100	100	83
150	0	2						100
151	0	1
152	0	1	82.7109	65	42	55	81	80	81	50
153	0	2	79.4474	50	45	27	100	100	75	83
154	0	2	100	85	56	46	100	100	100	83
155	0	1	82.7109	40	47	58	100	100	100	83
156	0	2	40.1098	50	28	25	28	90	44	17
157	0	2	84.3777	90	56	52	100	100	94	83
158	0	2	76.7599	60	54	45	72	80	100	83
159	0	2	100	80	57	40	100	100	100	75
160	0	2	100	75	32	63	100	100	94	67
161	0	1	100	100	58	57	100	100	100	100
162	0	1					100	100
163	0	2	82.7109	100	55	54	100	100	100	75
164	0	2	62.5741	30	22	41	100	100	81	83
165	0	1	43.5449	50	27	41	100	100	100	83
166	0	2	86.027	85	39	58	96	80	81	92
167	0	1						100
168	0	2	100	100	52	63	100	100	100	100
169	0	1	100	50	52	55	100	100	100	100
170	0	2	100	100	56	57	100	100	100	83
171	0	2	39.6968	2	28	53	75	90	81	50
172	0	1	100	30	45	40	100	100	100	75
173	0	2	86.027	70	31	54	100	100	94	75
174	0	2	100	90	40	60	92	90	75	67
175	0	2	57.5337	60	22	46	44	40	31	25
176	0	1	86.027	70	32	43	100	70	69	42
177	0	2	100	98	45	64	100	100	100	100
178	1	2	76.7599	70	38	36	100	100	75	75
179	0	1	100	70	54	55	100	100	56	67
180	0	2	100	75	57	47	100	100	69	58
181	1	2	100	90	52	60	100	100	100	83
182	1	2	100	75	60	48	100	100	100	83
183	1	2	100	80	56	51	100	100	100	75
184	0	2	100	90	60	49	100	100	100	75
185	0	1	100	80	57	62	100	100	100	100
186	0	1	84.3777	95	60	51	100	100	94	83
187	0	2	100	100	50	60	100	100	100	100
188	0	1	100	75	51	56	100	100	100	92
189	0	2	84.3777	100	48	61	100	100	100	100
190	1	2	100	85	52	60	100	100	100	83
191	0	1	100	92	62	48	100	100	100	92
192	0	2	76.7599	70	51	40	94	30	81	50
193	0	2	84.3777	70	60	23	100	100	38	67
194	0	1					100	80
195	0	1	84.3777	80	59	43	100	100	100	83
196	1	2	100	80	57	52	100	100	88	92
197	0	1
198	0	2	100	85	59	49	100	100	75	83
199	0	1	100	80	43	61	100	100	75	83
200	0	2	100	75	51	52	100	60	63	42
201	0	2	100	85	48	57	100	100	94	83
202	0	2	70.7744	40	18	38	100	70	69	25
203	0	2	100	90	45	55	92	80	100	75
204	0	1	100	60	54	50	100	100	88	67
205	0	2	39.6968	50	28	42	67	90	100	58
206	0	2	46.7214	90	37	36	100	80	100	67
207	0	2	27.1418	75	27	33	100	100	100	75
208	0	1	70.7744	50	26	43	100	90	81	50
209	0	2	84.3777	75	57	44	100	100	100	83
210	0	2	27.1418	50	32	23	100	90	100	58
211	0	1	100	95	56	60	100	100	100	100
212	0	2	84.3777	55	54	39	100	100	100	75
213	0	1	100	95	59	54	100	100	81	83
214	0	2	100	95	52	60	100	100	100	75
215	0	2	46.2764	50	25	55	100	100	100	100
216	0	1	100	85	55	54	100	100	100	83
217	0	2	84.3777	70	60	37	100	60	100	83
218	0	2	43.7467	50	21	41	100	70	100	17
219	0	1	74.2193	50	14	66		100	100	83
220	0	2	100	95	40	59	100	100	94	58
221	0	2	100	98	59	54	100	100	100	100
222	1	2
223	0	1	100	80	53	47	100	100	100	92
224	0	2	86.027	80	42	44	92	80	100	58
225	0	2
226	0	1	79.9794	85	50	46	100	80	94	42
227	0	2	82.7109	75	43	62	97	40	100	33
228	0	2
229	0	1					100	100
230	0	2	100	80	56	57	100	100	100	83
231	0	2	59.7189	10	32	51	92	80	94	25
232	0	1	44.5656	30	15	52	100	100	100	100
233	0	2	70.7744	99	30	49	100	60	100	75
234	0	2	76.7599	90	45	48	94	90	100	25
235	0	1	86.027	90	49	59	100	100	100	92
236	0	2	100	75	49	60	100	80	100	92
237	0	2	81.6288	50	18	53	100	60	100	58
238	0	1	76.7599	30	23	28	100	100	100	75
239	0	2
240	0	2	84.3777	90	63	42	100	100	100	83
241	0	2	82.7109	70	43	48	92	70	63	67
242	0	2	100	98	45	58	100	90	100	92
243	0	1
244	0	1	59.7189	50	30	25	42	60	38	33
245	0	2	100	85	48	64	100	100	100	83
246	0	2	79.9794	95	49	48	100	100	100	100
247	0	1	100	75	53	47	100	100	100	100
248	0	2	100	80	50	41	100	100	100	83
249	0	2	100	90	56	57	100	100	100	100
250	0	1	100	80	36	61	100	100	100	100
251	0	2	100	100	51	54	100	100	75	75
252	0	2	44.5656	75	16	65		100	100	83
253	0	1	100	80	34	65	100	100	100	67
254	0	2	100	90	55	54	100	100	94	75
255	0	2	100	85	56	51	100	100	100	83
256	0	1	100	90	49	65	100	100	100	100
257	0	2	85.3984	90	39	51	83	100	100	83
258	0	2	100	60	52	57	100	100	94	92
259	0	2	84.3777	90	59	52	100	100	100	67
260	0	2	76.7599	62	40	25	100	100	100	83
261	0	1	100	70	51	52	100	100	88	67
262	0	2	82.7109	90	51	62	100	100	94	83
263	0	2	100	100	44	53	100	100	100	100
264	0	2	70.7744	80	32	41	100	100	69
265	0	1	84.3777	90	50	59	100	100	100	83
266	0	2	83.2956	50	28	42	100	100	63	67
267	0	2	40.1098	45	23	27	100	70	81	17
268	0	1	76.7599	50	41	26	100	100	88	42
269	0	2	28.866	50	39	43	83	100	100	42
270	0	2	100	50	42	57	100	100	100	83
271	0	1	100	75	54	49	100	100	81	67
272	0	2					100	100
273	0	1
274	0	2	100	99	52	58	100	100	100	83
275	0	1	100	65	56	55	100	100	100	75
276	0	2	100	60	55	52	100	100	63	83
277	0	2	77.7806	60	33	58	100	100	81	83
278	0	1	100	85	54	60	100	100	100	92
279	0	2	84.3777	80	51	47	100	100	100	92
280	0	2					100	100
281	0	1	44.6271	50	38	57	100	100	100	83
282	0	2	100	90	51	57	89	100	100	75
283	0	2	77.7806	95	21	69	36	100	100	83
284	0	2
285	0	1
286	0	2	100	100	55	54	100	100	81	100
287	0	2	100	90	53	57	100	100	88	83
288	0	2	100	90	55	60	100	100	100	83
289	0	2	59.7189	50	35	37	75	20	63	67
290	0	1	100	100	58	59	100	100	100	75
291	0	2	84.3163	50	27	55	100	60	81	58
292	0	1	100	60	46	54	100	80	100	75
293	0	2	100	85	49	63	100	100	100	100
294	0	2
295	0	1
296	0	2					75	80
297	0	2	100	90	57	54	100	100	100	100
298	0	1
299	0	1	100	80	57	54	100	100	100	75
300	0	2
301	0	2	21.3522	5	27	42	100	100	100	92
302	0	2	100	60	46	66	100	100	100	100
303	0	2	84.3777	85	52	34	100	70	100	67
304	0	1	100	85	56	57	100	100	94	92
305	0	1
306	0	2	70.7744	50	40	34	100	100	100	83
307	0	1	100	70	54	60	100	80	100	83
308	0	2	20.361	25	22	24	100	40	94	0
309	0	2	100	90	60	44	100	100	94	92
310	0	1					100	100
311	0	2	100	90	57	54	100	100	100	100
312	0	2	100	90	59	51	100	100	100	83
313	0	1	100	90	56	57	100	100	100	92
314	0	2	100	90	56	51	100	100	88	83
315	0	2	84.3777	75	60	35	94	100	100	50
316	0	2	100	80	52	55	100	100	100	83
317	0	2	100	80	52	58	100	100	100	100
318	0	2	100	100	55	62	100	100	100	100
319	0	1	84.3777	85	55	44	100	100	100	67
320	0	2	100	90	58	57	100	100	100	92
321	0	1
322	0	2	100	95	47	48	100	100	100	83
323	0	2	70.7744		30	42	100	60	75	17
324	0	2	100	60	43	61	100	100	100	83
325	0	1	100	80	56	57	100	90	100	100
326	0	2	57.5337	50	17	52	100	100	100	75
327	0	1	82.7109	80	45	60	92	70	94	75
328	0	2	100	90	50	59	100	100	100	83
329	0	2	39.6968	45	26	39	100	80	81	25
330	0	1	77.7806	40	17	58	100	50	81	42
331	0	2	82.7109	75	27	65	100	80	88	42
332	0	2	82.7109	80	39	64	100	100	94	92
333	0	1	26.3045	30	11	45		70	63	8
334	0	2	100	86	59	40	100	100	100	100
335	0	2	70.7744	70	30	54	100	100	100	75
336	0	1	100	95	58	59	100	100	100	100
337	0	2	100	75	49	55	100	100	81	75
338	0	2	100	85	55	60	100	100	100	92
339	0	1	100	92	51	62	100	100	94	92
340	0	2	100	90	55	54	100	100	100	92
341	0	1	79.9794	60	46	39	89	100	94	67
342	0	2	59.7189	50	16	57	50	60	81	25
343	0	2	82.7109	75	55	45	100	80	94	67
344	0	2	84.3777	80	47	56	100	100	94	50
345	0	1	100	80	50	59	100	100	81	75
346	0	1
347	0	2
348	0	2	59.7189	50	23	26		40	94	17
349	0	1	100	90	53	57	100	100	100	83
350	0	2	86.027	35			100	100	94	100
351	0	2	46.7214	60	33	32	100	60	69	42
352	0	1	81.6288	90	44	59	100	90	81	83
353	0	2	77.7806	90	41	60	100	100	100	92
354	0	2	51.6517	80	52	39	100	100	100	75
355	0	1
356	0	2	100	90	56	57	100	100	100	92
357	0	2
358	0	1	100	65	53	46	100	100	94	75
359	0	2	82.6669	20	38	59	100	100	75	67
360	1	2	86.027	80	48	50	100	100	100	83
361	0	1	100	95	52	63	100	100	100	100
362	0	2	37.8032	40	41	29	100	100	100	92
363	0	2	100	95	58	57	100	100	100	92
364	0	1	100	100	57	62	100	100	94	100
365	0	2	76.1313	70	33	53	75	80	81	67
366	0	2	100	100	52	63	100	100	100	83
367	0	1	100	95	50	55	100	100	100	100
368	0	2	100	100	57	54	100	100	100	92
369	1	2	100	75	53	55	100	100	81	75
370	0	1
371	0	2	81.6288		28	47	100	100	100	67
372	1	2	76.7599	70	32	45	58	70	44	17
373	0	2	83.2956	50	54	44	50	60	75	67
374	0	1	100	80	50	58	100	100	100	83
375	0	2	77.7806	40	20	60	100	100	100	67
376	0	1
377	0	2
378	0	2	100	75	53	55	100	100	100	92
379	0	2	100	95	55	53	100	100	100	92
380	0	1	100	89	55	62	100	100	100	100
381	0	2	100	75	52	39	100	100	100	92
382	0	2	21.9943	30	26	29	25	50	13	17
383	0	2	46.7214	30	29	41	100	100	100	67
384	0	1
385	0	2
386	0	1	100	75	48	58	100	100	100	92
387	0	2	83.2956	70	50	59	100	100	81	67
388	0	1	100	90	55	62	50	80	81	83
389	0	2	100	80	52	48	100	100	100	100
390	0	2						100
391	0	1
392	1	2	100	90	54	55	100	90	81	83
393	0	2	81.6288	20	26	48	50	30	88	50
394	0	2	85.3984	65	30	57	50	100	81	50
395	0	1	100	75	57	54	100	100	100	100
396	0	2
397	0	2	100	65	35	40	100	100	100	75
398	0	1
399	0	2	50.5695	95			100	100	25	100
400	0	2	100	100	58	57	100	100	100	92
401	0	1	83.2956	50	49	55	100	100	100	100
402	0	2	100	95	57	55	100	100	100	100
403	0	2
404	0	1	82.6669	95	55	54	100	100	94	75
405	0	2	100	90	52	60	100	100	100	92
406	0	2
407	0	1	86.027	85	40	62	100	100	100	100
408	0	2	76.7599	65	29	48	81	60	50	25
409	0	2	82.7109	90	45	60	50	60	63	50
410	0	1	100	85	58	57	100	100	94	83
411	0	2	30.7786	80	21	48	0	40	56	0
412	0	2	37.7848	50	15	54	100	100	100	58
413	0	1	100	90	56	52	100	100	88	100
414	0	2	59.7189	30	40	40	100	100	100	83
415	0	2	100	90	54	55	100	100	100	100
416	0	1	7.74663	47	25	31		100	75	75
417	0	2
418	0	2	100	70	57	46	100	100	100	83
419	0	1	86.027	70	39	51	75	100	100	75
420	0	2	85.3984	80	41	50	100	100	100	67
421	0	2	70.7744	55	21	34	38	70	69	33
422	0	2	86.027	30	9	61	83	90	100	33
423	0	1
424	0	2	100	90	54	49	94	100	100	75
425	0	1	82.7109	30	27	53	100	100	94	92
426	0	2
427	0	2
428	0	1	84.3777	95	59	49	100	90	88	58
429	0	2	59.7189	60	20	52		100	81	58
430	0	2	68.8625	45	12	62	42	30	94	42
431	0	1	100	70	42	62	100	100	100	83
432	0	2	37.7848	75	23	51		70	75	67
433	0	2
434	0	2	84.3777	90	57	50	100	100	100	83
435	0	1	100	90	56	58	100	100	100	100
436	0	2	100	95	59	51	100	100	100	92
437	0	1
438	0	2	84.3777	50	59	47	100	100	100	75
439	0	1	84.3777	90	58	50	100	100	100	100
440	0	2	77.7806	40	14	62	100	100	94	83
441	0	2	100	75	59	51	100	100	100	83
442	0	1	86.027	75	44	50	100	100	100	83
443	0	2	100	99	61	54	97	100	69	92
444	0	2	79.9794	50	40	47	100	100	94	100
445	0	2	100	80	56	46	92	100	88	83
446	0	2	100	96	52	49	78	100	100	75
447	0	1	100	90	57	48	100	100	100	92
448	0	1	76.7599	60	31	38	100	100	88	67
449	0	2
450	0	2	76.7599	60	38	39	100	70	56	17
451	0	2	81.0001	100	39	55	100	100	100	67
452	0	2	83.2956	60	45	40	100	90	81	58
453	0	1
454	0	2	100	85	55	54	100	100	100	92
455	0	2	81.0001	80	25	49	100	70	81	50
456	0	2	100	85	46	59	100	100	100	83
457	0	1	100	80	57	52	100	100	100	92
458	0	2	84.3777	90	57	50	100	100	100	83
459	0	1	59.7189	50	23	53	100	100	100	100
460	1	2	84.3777	85	55	56	100	100	100	83
461	0	2	100	85	59	54	100	100	94	83
462	0	2	51.6517	30	48	22	81	100	94	42
463	0	1	100	98	58	54	100	100	100	92
464	0	2	59.7189	30	21	49	50	30	88	42
465	0	1	37.8032	40	41	33	100	100	100	92
466	0	2	76.7599	80	35	54	67	70	81	58
467	0	2	81.0001	80	40	62	100	100	100	0
468	0	2	100	86	52	60	100	100	100	75
469	0	2	46.7214	50	38	39	100	70	100	75
470	0	1	100	85	57	54	100	100	100	100
471	0	1	100	65	42	65	100	100	100	92
472	0	2	100	90	41	58	100	80	100	83
473	0	2	33.0853	30	14	47	28	60	38	8
474	0	2	100	70	51	48	100	100	88	92
475	0	2	84.3777	80	53	57	100	100	63	67
476	0	2	85.3984	70	38	57	100	100	100	75
477	0	1
478	0	1	26.3045	40	18	29		100	56	100
479	0	2	100	90	54	55	100	100	100	92
480	0	1					50	60
481	0	2	100	65	48	56	100	100	100	50
482	1	1	100	90	54	54	100	100	94	75
483	0	2					0	20
484	0	2					100	80
485	0	1	100	88	56	57	100	100	100	75
486	0	2
487	0	2	79.9794	95	52	47	100	80	100	50
488	0	1	100	100	57	62	100	100	94	100
489	0	2					100	100
490	0	2	84.3777				100	100	100	83
491	0	1	76.7599	75	19	63	50	80	100	8
492	0	2	76.7599	90	38	33	100	100	100	67
493	0	2	56.513	50	30	45	100	100	100	83
494	0	1	100	100	56	57	100	100	100	100
495	0	2
496	1	2	100	95	49	55	100	100	94	100
497	0	1	43.5449	98	32	40	69	30	63	0
498	0	2	76.7599	90	32	50	100	100	81	83
499	0	2
500	0	2	100	75	55	49	100	80	100	25
501	0	2	100	85	56	54	100	100	100	100
502	1	2
503	0	1	100	65	62	38	100	100	100	83
504	0	2
505	0	1	100	90	57	54	100	100	100	100
506	0	1	50.5695	80	34	45	83	90	94	58
507	0	2	100	75	59	51	100	100	100	92
508	0	2	100	99	58	57	100	100	100	83
509	0	1
510	0	2	81.0001	85	45	55	100	100	100	83
511	0	2	100	50	40	55	100	70	81	33
512	0	1	100	70	53	55	100	100	100	83
513	0	2	100	98	53	57	100	100	94	75
514	0	2	68.8625	70	21	51		100	100	92
515	0	2	85.3984	85	49	55	100	100	100	100
516	0	1
517	0	2	59.7189	50	30	44	61	80	81	50
518	0	2	79.9794	75	38	45	81	80	88	50
519	0	1	81.6288	60	25	38	100	100	100	92
520	0	2	100	50	44	43	100	100	100	67
521	0	2	77.7806	70	33	61	83	90	56	50
522	0	2
523	0	1	83.2956	50	39	29	100	100	81	67
524	0	2	76.7599	70	35	36	100	100	69	75
525	0	1	86.027	80	25	55	100	100	81	92
526	0	2	76.7599	50	40	38	100	100	100	92
527	0	1
528	0	2	54.9812	90	60	46	100	100	81	100
529	0	2	81.6288	55	38	55	100	100	100	83
530	0	1	77.7806	65	22	46	100	100	100	83
531	0	2
532	0	1					50	40	75	38
533	0	2	-10.9071	10	28	35		100	100	67
534	0	2	46.2764	30	25	69	100	100	100	67
535	0	1
536	0	2
537	0	1
538	0	2
539	0	2
540	0	1
541	0	2	100	95	59	54	100	100	100	75
542	0	2	100	95	54	53	100	100	100	100
543	0	1
544	0	2	100	25	36	58	100	90	100	58
545	0	2	85.3984	85	50	58	100	100	100	92
546	0	2	44.6271	50	46	30	100	100	100	75
547	0	2	84.3777	80	57	48	100	100	50	83
548	0	1	84.3777	95	57	57	100	100	100	83
549	0	2	20.361	15	24	30	100	90	100	67
550	0	2	59.7189	60	29	55	83	80	88	42
551	0	1	86.027	10	57	46	100	100	100	83
552	0	2
553	0	2	82.7109	85	48	49	100	100	100	92
554	0	1	39.5746	85	45	55	100	100	100	83
555	0	1	79.9794	70	57	44	94	90	69	58
556	0	2	100	50	51	50	100	100	100	100
557	0	2
558	0	1	100	85	56	57	100	100	100	100
559	0	2
560	0	1	100	90	55	60	100	100	100	92
561	0	2	82.7109	75	42	58	100	100	100	92
562	0	2	84.3163	20	36	54	100	100	100	58
563	0	2	59.7189	100	27	45	100	100	100	83
564	0	1	100	97	52	63	100	100	100	92
565	0	2
566	0	2	100	90	58	57	100	100	100	100
567	0	1						100
568	0	2
569	0	1	100	85	61	41	100	100	75	75
570	0	2	81.6288	75	34	57	100	100	100	83
571	0	2	84.3777	100	50	58	100	100	100	100
572	0	1	100	80	56	57	100	100	88	83
573	1	2	100	85	56	57	100	100	100	92
574	0	2	100	100	40	57	100	100	100	67
575	0	1	100	50	58	40	94	100	100	92
576	0	2	76.1313	80	43	30	79	100	100	50
577	0	2	82.6669	75	35	40	100	90	81	42
578	0	2	82.6669	80	63	25	100	100	100	58
579	0	1
580	0	2	37.8032	80	27	26		100	63	67
581	0	2
582	0	1					100	100
583	0	1	100	80	53	57	100	100	100	83
584	0	1	100	75	48	51	100	80	94	75
585	0	2	100	85	50	53	100	100	100	83
586	0	2	27.1418	50	30	14	100	90	50	25
587	0	2	50.5695	50	31	27		70	94	25
588	0	1	100	100	55	60	100	100	100	100
589	0	2	100	80	53	45	100	100	100	92
590	0	2	83.2956	90	58	44	100	100	63	83
591	0	1	82.7109	80	45	64	100	100	63	83
592	0	2	100	95	49	56	100	100	81	92
593	0	1	82.7109	75	48	49	100	100	81	83
594	0	2
595	0	2					25	40
596	0	2	86.027	75	38	50	100	100	81	67
597	0	2	100	85	47	53	92	100	100	92
598	0	1	100	100	58	59	100	100	100	100
599	0	2	100	76	50	45	100	100	100	75
600	0	2	100	85	56	57	100	100	100	92
601	0	1	100	85	42	64	81	100	100	100
602	0	1	100	95	52	60	100	100	88	92
603	0	2
604	0	2
605	0	2	100	90	52	63	100	100	100	100
606	0	1	100	90	54	60	100	100	100	92
607	0	2	100	99	52	60	100	100	100	100
608	0	1	100	90			100	100	88	100
609	0	2	100	89	59	56	100	100	100	100
610	0	2	100	100	50	59	100	100	94	83
611	0	1	70.7744	65	14	49	100	100	100	75
612	0	2	100	25	55	46	100	100	100	83
613	0	2	54.9678	75	57	21	100	100	94	50
614	0	1	84.3777	80	54	41	100	100	100	92
615	0	2	39.6968	40	37	29	53	80	38	25
616	0	2	50.5695	60	35	30	50	80	81	33
617	0	2
618	0	1	79.9794	70	54	48	100	90	100	83
619	0	2	100	95	50	63	100	100	100	100
620	0	1	16.7087	40	17	46	100	40	100	25
621	0	2					100	100
622	0	2	70.7744	50	31	32	67	80	88	17
623	0	2	59.7189	65	39	43	100	40	100	17
624	0	1
625	0	2	16.7087	35	40	10	53			8
626	0	1	43.5449	80	39	46	100	100	100	83
627	0	2	31.1733	50	4	70		40	100	42
628	0	2
629	0	1	76.7599	50	35	43	39	70	100	25
630	0	2	46.7214	80	42	24	64	50	69	17
631	0	2
632	0	1
633	0	2	100	70	56	46	100	90	100	67
634	0	2	70.7744	50	39	16	100	70	75	42
635	0	1	100	100	49	61	100	100	100	100
636	0	2
637	0	2	76.7599	10	18	49	81	80	75	58
638	0	2	81.6288	70	39	42	100	100	100	83
639	0	1	100	100	41	66	100	100	100	100
640	0	2	41.8206	90			83	70	75	17
641	0	1
642	0	2	100	80	49	52	100	80	75	67
643	0	2
644	0	1	100	100	17	69	100	100	100	100
645	0	2
646	0	2	31.1733	20	19	46		70	56	17
647	0	1
648	0	2	35.8167	40	9	48	100	100	81	67
649	0	2	100	85	50	58	100	100	100	83
650	0	1	81.6288	35	34	58	100	100	81	83
651	0	2	100	60	34	56	50	70	69	50
652	0	2	100	98	53	57	100	100	100	83
653	0	2
654	0	2
655	0	2
656	0	1	100	75	53	55	100	100	100	100
657	0	1	86.027	45	39	47	100	100	100	92
658	0	2
659	0	1	100	90	56	51	100	100	100	75
660	0	2
661	0	2
662	0	1	100	75	53	50	100	100	75	75
663	0	2	100	50	32	35	100	100	100	75
664	0	2
665	0	1
666	0	2
667	0	2	83.2956	35	42	22	97	50	31	38
668	0	1	85.3984	50	15	59	100	80	100	58
669	0	2	82.7109	50	40	59	100	100	100	100
670	0	2	43.5449	0	9	58	22	50	94	25
671	0	1
672	0	2	70.7744	50	29	54	100	100	100	75
673	0	2	76.5148	80	22	42		50	75	25
674	0	2	84.3163	40	14	70	100	100	100	92
675	0	2	84.3777	70	33	65	94	70	50	58
676	0	1	70.7744	50	31	33	44	60	31	17
677	0	1	100	95	59	51	100	100	100	100
678	0	2	100	50	48	58	100	100	100	100
679	0	2	100	75	36	68	83	100	100	50
680	0	1
681	0	2	100	80	46	57	100	100	94	92
682	0	2						100
683	0	2	100	70	50	45	100	90	100	100
684	0	1
685	1	2	84.3777	85	56	57	100	100	88	83
686	0	1
687	0	1
688	0	1
689	0	2	100	100	58	57	100	100	100	92
690	0	2	84.3777	100	56	51	100	100	100	75
691	0	2	100	99	53	59	100	100	100	75
692	0	2	81.6288	60	29	58	100	100	81	100
693	0	1	100	65	56	57	100	100	100	92
694	0	2	100	80	55	54	100	100	100	67
695	0	1	100	85	58	57	100	100	100	92
696	0	2
697	0	1
698	0	2	100	70	57	43	100	100	100	83
699	0	2	84.3777	70	51	55	100	100	94	67
700	0	2	77.7806	50	43	61	100	100	100	67
701	0	2	100	95	56	57	100	100	100	92
702	0	2	82.7109	80	24	65	100	100	100	83
703	0	1	100	80	55	52	100	100	100	92
704	0	2	79.9794	70	57	37	100	100	31	92
705	0	1	77.7806	50	26	54		90	88	42
706	0	2	28.866	5	39	31	100	100	100	67
707	0	2	79.9794	80	45	50	100	100	100	83
708	0	2
709	0	2	100	80			100	100	100	83
710	0	2
711	0	1	84.3777	75	47	51	100	100	100	67
712	0	2	100	70	52	58	100	100	100	92
713	0	2	84.3777	80	31	58	100	90	81	67
714	0	2	76.1313	75	37	47	100	80	75	75
715	0	1	86.027	65	31	63	89	80	88	50
716	0	2	83.2956	60	53	14	86	40	100	33
717	0	1	79.9794	80	55	54	100	100	100	75
718	0	2
719	0	2					100	100
720	0	2	100	70	55	54	100	100	88	92
721	0	1	62.5741	70	35	51	100	100	81	92
722	0	2
723	0	2
724	0	1	100	80	53	58	94	80	81	67
725	0	2	84.3777	90	56	31	100	100	100	83
726	0	1
727	0	2	100	100	57	52	100	100	100	92
728	0	2
729	0	2	82.7109	80	43	51	92	50	63	58
730	0	1
731	0	2	84.3777	70	55	54	100	70	88	58
732	0	1	76.7599	80			100	100	100	100
733	0	2
734	0	2	46.2764	50	22	49	50	50	56	25
735	0	2	100	50	33	57	100	80	88	42
736	0	2	84.3777	70	50	36	78	80	88	67
737	0	1	82.7109	88	52	48	100	80	81	75
738	0	1	59.7189	25	19	41		30	81	25
739	0	2	100	80	33	67	100	90	94	100
740	0	2
741	0	2	100	85	47	59	100	100	81	92
742	0	1	100	90	53	57	100	100	100	100
743	0	2	100	75	37	47	100	100	100	83
744	0	2	100	90	57	46	100	100	94	75
745	0	1	43.7467	35	15	52	50	70	69	17
746	0	2
747	0	2	50.5695	30	42	12	75	100	75	0
748	0	2	76.7599	90	48	40	81	80	100	92
749	0	2	84.3163	50	31	52	100	60	100	33
750	0	1	100	85	56	57	100	100	94	83
751	0	2	46.7214	20	19	33	100	70	81	25
752	0	2	76.7599	70	36	45	67	80	75	50
753	0	2
754	0	1
755	0	1	59.7189	45	26	30	100	80	63	17
756	0	2	100	80	52	58	75	80	100	83
757	0	1
758	0	2	81.6288	70	46	52	83	80	100	58
759	0	2	50.5695	90	41	39	100	100	100	92
760	0	1	100	95	55	60	100	100	100	100
761	0	2	77.7806	90	32	63	75	60	100	67
762	0	1	100	50	52	42	83	50	75	50
763	0	2					92	100	63	67
764	1	2
765	0	1
766	0	2	100	90	55	60	100	100	100	100
767	0	2	81.0001	50	15	59	58	70	81	33
768	0	1	56.513	60	31	18	100	100	88	92
769	0	2
770	0	2	70.7744	40	27	45	100	60	44	25
771	0	2	100	80	52	60	100	100	100	83
772	0	2	70.7744	25	25	31	100	90	100	25
773	0	1
774	0	2	59.7189	50	17	51	92	50	75	17
775	0	1	83.2956		40	54	100	100	100	75
776	0	2	51.6517	90	52	32	100	100	100	83
777	0	1	100	80	53	61	100	100	100	100
778	0	2	100	90	45	64	100	100	100	100
779	0	2					100	100
780	0	1	79.9794	79	52	53	100	100	100	67
781	0	2	70.7744	40	14	68	94	100	100	50
782	0	1	100	80	52	58	100	100	100	83
783	0	2	81.6288	85	40	54	89	70	100	50
784	0	2	100	80	57	54	100	100	100	100
785	0	1	100	90	55	49	100	100	94	75
786	0	2	84.3777	36	47	50	100	100	100	67
787	0	2	100	9	55	54	100	100	100	92
788	0	2
789	0	2
790	0	2	54.9678	6	35	39	72	50	94	50
791	0	1	100	80	57	54	100	100	100	83
792	0	2	100	100	20	55	83	100	100	58
793	0	2	100	100	58	57	100	100	100	83
794	0	2
795	0	1	82.6669	80	48	43	100	100	100	75
796	0	2					0	40
797	0	2	77.7806	75	34	61	58	80	100	50
798	0	2	44.5656	45	20	45	72	50	25	17
799	0	1
800	0	2	37.8032	40	37	30		60	69	17
801	0	2	76.7599	75	51	36	100	80	81	50
802	0	1	79.9794	80	45	46	100	100	100	100
803	0	2					100	100
804	0	2	76.7599	60	40	29	81	20	100	17
805	0	1					100	100
806	0	2	79.9794	85	53	52	100	90	94	50
807	1	2	100	80	47	53	100	100	100	92
808	0	1	100	90	55	54	100	80	81	83
809	0	2	100	100	58	59	100	100	100	83
810	0	2	100	100	59	51	100	100	100	67
811	0	1	100	100	57	54	94	60	100	100
812	0	2	100	75	46	46	100	100	100	75
813	0	1
814	0	2	100	100	49	55	100	100	100	83
815	1	2
816	0	1	86.027	75	41	54	100	100	94	83
817	0	2	82.7109	98	54	55	100	100	94	83
818	0	2	82.7109	70	50	50	100	100	100	83
819	0	1
820	0	2
821	0	2						100
822	0	2	85.3984	90	35	68		100	100	100
823	0	2	76.7599	90			100	100	100	83
824	0	2	34.796	50	33	55	100	100	100	75
825	0	2	100	80	56	55	100	100	100	75
826	0	1	100	40	54	60	100	90	100	83
827	0	2	100	85	56	55	96	100	94	83
828	0	2	84.3777	99	60	52	100	100	100	92
829	0	1	100	79	55	55	100	100	75	83
830	0	1
831	0	2	100	75	46	61	89	90	81	67
832	0	1
833	0	2	70.7744	50	34	42	100	100	100	75
834	0	2
835	0	2	85.3984	65	32	61	100	100	100	92
836	0	1
837	0	2	68.8625	70	23	56	100	60	88	58
838	0	1	46.7214	50	37	32	58	70	38	17
839	0	2	100	63	53	55	100	80	88	75
840	0	2	84.3777	60	57	46	100	100	100	75
841	0	2	46.7214	50	29	31	81	80	63	33
842	0	1	81.6288	85	31	69	100	100	100	100
843	0	2	82.7109	60	46	52	100	100	100	92
844	0	1	100	50	53	57	100	100	81	92
845	0	2	76.7599	60	35	51	100	100	100	67
846	0	2						100
847	0	1	84.3777	85	59	45	100	100	100	83
848	0	2	70.7744	70	29	41	100	70	75	8
849	0	2
850	0	1	100	90	55	62	100	100	100	92
851	0	2	79.4474	50	25	31	83	70	100	50
852	0	2	84.3163	50	40	56	100	100	100	83
853	0	1	76.7599	70	48	39	100	90	31	67
854	0	2	77.7806	80	43	39	89	90	100	25
855	0	2	100	99	53	59	100	100	100	83
856	0	1	81.6288	85	36	44	61	90	94	67
857	0	2	100	98	54	60	100	100	100	92
858	0	2	84.3163	75	41	38	100	100	100	83
859	0	1
860	0	2	86.027	75	49	44	100	100	100	83
861	0	2	100	100	56	57	100	100	100	92
862	0	2	100	80	46	64	100	100	100	92
863	0	1					100	100
864	0	2
865	0	1	100	80	50	62	100	100	81	100
866	0	2
867	0	2	57.5337	70	21	47	88	30	94	50
868	0	2	100	96	56	57	100	100	100	83
869	0	2	100	75	52	63	100	100	100	83
870	0	2	100	70	55	52	100	100	75	83
871	0	1	27.1418	20	24	39	100	100	56	75
872	0	1
873	0	2	100	70	50	39	100	100	100	83
874	0	2	82.7109	90	47	65	100	100	100	100
875	0	1	70.7744	90	35	57	100	100	81	92
876	0	2
877	0	2	70.7744	100	27	40	100	100	100	83
878	0	1	70.7744	75	41	41	100	60	100	58
879	0	2	84.3777	85	63	42	100	80	100	67
880	0	2	46.7214	60	35	30	50	90	81	42
881	0	1	100	98	56	57	100	100	100	100
882	0	2	100	80	52	60	100	100	100	100
883	0	1	76.7599	75	25	38	100	100	100	83
884	0	2	86.027	70	47	51	100	100	100	100
885	0	2	100	90	53	57	100	100	100	83
886	0	2	100	85	54	55	100	100	75	75
887	0	1	81.6288	45	34	48	67	80	81	17
888	0	2
889	0	1	46.2899	75	55	54	100	100	100	100
890	0	2	86.027	80	36	54		100	100	75
891	0	2	100	90	55	54	100	100	100	92
892	0	2	100	75	53	57	100	100	100	83
893	0	1	59.7189	35	32	43	58	60	50	50
894	0	2
895	0	2
896	0	1	46.2899	90	48	55	100	100	100	75
897	0	2	86.027	20	35	62	100	100	50	75
898	0	2
899	0	1
900	0	2	76.1313	50	21	49	81	90	100	67
901	0	1	100	96	55	62	100	100	100	100
902	0	2	84.3777	85	59	49	100	100	50	83
903	0	2	100	90	51	44	100	100	81	75
904	0	2	100	70	46	55	100	80	88	42
905	0	1	100	75	49	50	100	100	100	83
906	0	1	100	100	57	62	100	100	100	83
907	0	2	100	90	44	59	100	100	100	67
908	0	2	30.7786	30	25	37		90	88	25
909	0	2	83.2956	80	36	59	100	70	69	58
910	0	1	100	100	55	60	100	100	100	100
911	0	2	81.6288	70	36	60	61	80	81	42
912	0	1	100	75	25	65	67	70	94	33
913	0	2	100	95	55	52	100	90	88	75
914	0	2	100	90	31	64	100	100	75	67
915	0	2	76.7599	70	37	33	100	100	100	100
916	0	1	100	85	49	64	100	100	88	100
917	0	2	100	85	46	58	100	100	81	83
918	0	2	100	89	57	54	100	100	100	83
919	0	1	100	90	57	54	100	100	88	83
920	0	2					100	100
921	0	1	100	98	56	55	100	100	100	100
922	0	2	79.9794	85	40	31	42	90	88	50
923	0	2	70.7744	95	48	43	100	100	100	83
924	0	2	84.3777	80	44	49	92	70	100	83
925	0	1	100	90	48	54	100	90	100	92
926	0	2	52.4197	60	18	55	100	100	94	67
927	0	2	100	60	49	55	100	100	100	58
928	0	2
929	0	2	100	75	48	41	100	90	75	50
930	1	2	100	75	50	59	100	100	94	83
931	1	1	100	85	27	70	83	70	81	83
932	0	2
933	0	1	54.9812	50	40	16	100	100	94	92
934	0	1	100	90	56	57	100	100	100	92
935	0	2
936	0	2	68.8625	50	15	54		100	81	92
937	0	1	85.3984	75	47	56	100	80	100	75
938	0	2
939	0	1	77.7806	50	35	47	100	90	38	25
940	0	2
941	0	1
942	0	2
943	0	2	70.7744	55	29	46	61	80	69	50
944	0	2	79.4474	75	34	35	83	90	81	50
945	0	1					100	100
946	0	2	43.5449	50	34	38	100	20	25	17
947	0	2
948	0	1	100	90	53	55	100	100	100	75
949	0	1	76.7599	40	40	23	100	100	81	100
950	0	1	100		56	57	100	100	100	83
951	0	2	100	80	55	60	100	100	100	92
952	0	2	77.7806	65	35	54	100	100	100	83
953	0	1	39.6968	60	22	47	78	80	69	33
954	0	2	100	95	56	57	100	100	100	92
955	0	2	76.7599	25	24	29		100	94	100
956	0	1	82.7109	70	49	39	100	100	100	83
957	0	2	33.329	40	32	30	75	70	44	25
958	0	2	54.9812	50	56	41	100	100	100	100
959	0	1	83.2956	85	56	57	100	100	58	83
960	0	2					100	100
961	0	2	37.8032	10	27	20	100	70	75	42
962	0	1	100	70	50	58	100	80	81	50
963	0	2	83.2956	90	39	43	63	60	75	17
964	0	1	18.4195	30	22	30	6	70	63	17
965	0	2	81.0001	70	28	62	83	100	100	58
966	0	1	16.7087	40	21	32	17	40	69	0
967	0	2	81.6288	80	38	59	69	50	81	33
968	0	2	70.7744		30	40	36	70	50	25
969	0	2	86.027	90	39	39	100	100	100	83
970	0	1
971	0	2
972	0	2	100	67	48	61	100	100	100	83
973	0	2	79.9794	60	42	45	61	80	94	33
974	0	1
975	0	2	100	85	41	49	100	100	100	67
976	0	1
977	0	2	68.8625	75	20	47	25	90	50	8
978	0	2
979	0	1	100	85	53	57	97	100	100	92
980	0	2
981	0	2	100	90	56	49	83	100	100	58
982	0	1	100	98	56	57	100	100	100	83
983	0	2	100	100	55	52	100	100	100	92
984	0	2	81.0001	75	22	58	100	90	94	75
985	0	2	100	100	38	59	100	100	100	83
986	0	2	100	85	56	57	100	100	100	92
987	0	2	83.2956	50	51	25	100	90	100	58
988	0	2
989	0	2	100	90	56	57	100	100	100	83
990	0	1	79.9794	85	48	56	100	100	100	75
991	0	2					100	100
992	1	2	79.9794	75	50	42	100	100	100	75
993	0	2					100	100
994	0	1	100	90	53	59	100	100	88	83
995	0	1	76.1313	80	53	46	89	90	81	67
996	0	2	84.3777	90	54	45	100	100	100	75
997	0	2	100	100	57	62	100	100	100	92
998	0	1	83.2956	65	35	64	100	90	69	58
999	0	2	77.7806	75	29	63	83	70	81	67
1000	0	2
1001	0	2	100	85	54	44	50	80	75	75
1002	0	1					100	100
1003	0	2
1004	0	1	100	65	51	52	100	90	88	58
1005	0	2	100	98	55	62	100	100	100	92
1006	0	1	100	85	56	52	100	100	100	83
1007	0	2	76.1313	40	49	39	100	100	69	58
1008	0	2	100	80	50	62	100	100	88	75
1009	0	1	100	100	58	59	100	100	100	92
1010	1	2
1011	0	1
1012	0	2	81.0001	90	32	56	100	100	100	83
1013	0	2
1014	1	2	84.3777	90	52	49	100	90	100	75
1015	0	1	100	100	59	52	100	100	94	92
1016	0	2	100	95	53	57	100	100	94	83
1017	0	1	81.0001	83	51	62	100	100	100	92
1018	0	2
1019	0	2	100	90	55	60	100	100	100	92
1020	0	2	100	90	53	55	100	100	100	83
1021	0	2	100	95	59	54	100	100	100	83
1022	0	1	82.7109	80	45	58	83	70	94	67
1023	0	2	84.3777	80	59	49	100	100	100	83
1024	0	1	100	85	52	60	100	100	100	100
1025	0	2
1026	0	1	70.5293	70	33	45	100	90	100	25
1027	0	2	39.6968	50	16	62	100	100	100	83
1028	0	2	53.257	80	34	23	58	80	56	33
1029	0	2
1030	0	1	100	75	57	54	100	100	100	83
1031	0	2	100	90	58	57	100	100	100	100
1032	0	2	100	75	56	43	100	100	81	92
1033	0	1	100	85	57	54	100	100	100	92
1034	0	2	84.3777	70	56	33	100	100	100	75
1035	0	1
1036	0	2
1037	0	2	100	95	54	55	100	100	100	92
1038	0	1	100	80	57	62	100	100	100	83
1039	0	2	37.7848	40	11	58		100	81	42
1040	1	2	84.3777	87	52	55	100	100	100	83
1041	0	1
1042	0	2	76.7599	75	33	38	97	100	100	58
1043	0	2	83.2956	60	33	56	100	80	94	50
1044	0	1	100	95	53	57	100	100	100	83
1045	0	2	79.9794	80	38	35	69	100	81	58
1046	0	1	100	92	53	62	100	100	88	75
1047	0	1	100	90	56	55	94	100	100	83
1048	0	1
1049	0	1	100	90	52	63	100	100	100	83
1050	0	2	83.2956	70	49	35	100	100	100	67
1051	0	2
1052	0	2	100	95	52	55	100	100	100	92
1053	1	2	76.7599	85	47	58	100	90	63	92
1054	0	1					75	0
1055	0	2	70.7744	70	35	48	100	60	100	50
1056	0	2	79.9794	25	42	42	100	100	100	75
1057	0	2	100	90	53	57	100	100	100	92
1058	0	2	68.8625	80	20	68	100	100	100	83
1059	0	1
1060	0	2	100	80	56	43	100	100	100	83
1061	0	2
1062	0	1	100	75	53	57	100	100	69	92
1063	0	1	100	90	46	64	86	100	94	83
1064	0	2	100	75	50	58	100	100	94	83
1065	0	2	76.1313	70	49	48	89	100	100	58
1066	0	2	77.7806	89	39	49	42	90	56	83
1067	0	2	100	80	60	48	100	100	100	92
1068	0	1	82.7109	70	56	43	100	100	100	92
1069	0	2	100	80	54	60	100	100	100	100
1070	0	2	76.1313	50	38	33	97	40	56	67
1071	0	2	44.5656	7	36	39	33	80	100	58
1072	0	1	86.027	80	46	58	100	100	63	75
1073	0	1	33.1408	75	35	51	19	50	88	33
1074	0	1	100	80	61	46	100	100	100	92
1075	0	2	82.7109	98	55	58	100	100	100	92
1076	0	2	82.7109	80	43	57	100	100	100	100
1077	0	1
1078	0	2	100	80	55	57	100	100	81	83
1079	0	2	39.6968	50	36	30	100	100	81	83
1080	1	1
1081	0	2	100	50	34	70	100	100	100	75
1082	0	2
1083	0	1
1084	0	1	100	100	59	54	100	100	100	92
1085	0	2
1086	0	2	49.9409	100	43	28	33	80	50	17
1087	0	1
1088	0	2	76.7599	40	42	21	100	100	50	75
1089	0	2	84.3777	100	66	33	100	100	100	92
1090	0	1	84.3777	85	59	51	100	100	81	92
1091	0	2	81.6288	60	25	58	72	20		33
1092	0	2	100	50	56	47	96	80	94	50
1093	0	2
1094	0	1
1095	1	2	100	95	59	49	100	100	100	83
1096	0	2	100	97	55	60	100	100	100	92
1097	0	2	100	100	58	57	100	100	100	100
1098	0	1	100	95	55	54	100	100	100	83
1099	0	2	100	80	57	54	100	100	100	83
1100	0	2
1101	0	1	100	98	54	55	100	100	100	100
1102	0	2	26.3045	50	31	30	100	100	81	92
1103	0	2
1104	0	2	100	75	53	57	100	100	100	75
1105	0	1
1106	0	2	76.1313	50	37	55	100	100	100	58
1107	0	1	46.2764	90	36	45	83	90	44	67
1108	0	2
1109	0	2	85.3984	50	47	43	100	100	100	67
1110	0	1
1111	0	2	100	99	52	63	100	100	100	83
1112	0	2
1113	0	2	79.4474	73	45	18	89	80	56	42
1114	0	1						100
1115	0	2
1116	0	2	28.8526	40	24	16	100	100	63	67
1117	0	1	82.7109	75	29	44	100	80	94	42
1118	0	2
1119	0	1					100	100
1120	0	2	86.027	65	22	45	17	30	100	25
1121	0	2					100	100
1122	0	1	100	90	42	58	88	90	81	58
1123	0	2	100	90	53	56	100	100	100	92
1124	0	2	100	80	45	39	100	100	100	75
1125	0	2	100	89	48	56	100	90	81	83
1126	0	2	100	75	57	48	100	100	100	83
1127	0	2	100	85	44	54	92	100	81	75
1128	0	1	100	98	59	54	100	100	100	100
1129	0	2	77.7806	80	46	62	94	90	100	75
1130	0	2	86.027	65	47	51	100	100	100	75
1131	0	2
1132	0	1	100	99	53	61	100	100	100	92
1133	0	1	82.7109	75	47	48	89	100	100	58
1134	0	2	100	98	57	54	100	100	100	92
1135	0	2			27	63
1136	0	2	76.7599	40	41	26	47	60	100	0
1137	0	2	85.3984	60	45	54	100	100	100	75
1138	0	2
1139	0	1	100	90	60	52	100	100	100	92
1140	0	2	100	60	54	42	100	100	81	83
1141	0	1	100	70	54	45	94	90	67	67
1142	0	1	100	95	57	50	97	90	81	50
1143	0	2	50.5695	50	38	27	100	100	100	67
1144	0	2	100	92	26	63	100	80	75	67
1145	0	1
1146	0	2	43.5449	25	29	40	100	100	81	75
1147	0	1
1148	0	2
1149	0	2	74.848	70	39	42	83	90	94	75
1150	0	2	68.8625	70	17	41		60	100	17
1151	0	1	37.1772	30	27	27	50	50	63	0
1152	0	2	70.7744	80	21	51	67	80	81	42
1153	0	1	100	70	55	54	100	100	100	83
1154	0	2					100	100
1155	0	2	100	96	57	54	100	100	100	100
1156	0	1	51.6517	50	53	33	100	100	100	92
1157	0	2	79.9794	50	43	48	100	60	88	33
1158	0	2	50.5695	40	38	18	100	70	94	75
1159	0	1	100	75	49	52	100	100	100	92
1160	0	2	86.027	80	35	68	100	90	100	100
1161	1	2	100	90	58	57	100	100	81	83
1162	0	1	79.4474	75	34	43	100	100	100	75
1163	0	2	43.5449	40	37	28	25	10	25	17
1164	0	2	100	90	38	55	100	90	100	67
1165	0	2	81.6288	50	38	59	0	60	81	33
1166	0	2	100	60	54	50	83	90	100	92
1167	0	1
1168	0	2
1169	0	1	100	86	56	58	100	100	100	75
1170	0	2	30.7786	30	32	45	100	100	100	58
1171	0	2	77.7806	75	20	59	75	90	94	67
1172	0	1	100	70	49	60	100	100	100	100
1173	0	2
1174	0	2
1175	0	2	16.7087	75	20	36	100	100	75	50
1176	0	1	100	75	53	57	100	80	100	75
1177	0	2			44	50
1178	0	2	86.027	50	52	56	100	100	100	100
1179	0	1	100	80	56	49	100	100	88	75
1180	0	2	83.2956	60	33	42	83	70	88	67
1181	0	2	100	90	56	57	100	100	100	83
1182	0	1	100	80	57	52	100	100	100	92
1183	0	1	100	85	53	57	100	100	100	83
1184	0	2	100	60	44	58	100	100	100	92
1185	0	2					0	100
1186	0	2	79.9794	80	49	35	89	80	81	50
1187	0	1	44.5656		35	64	100	90	31	58
1188	0	2
1189	0	1	100	90	50	50	100	100	100	92
1190	0	2	100	90	52	58	100	100	100	83
1191	0	2	100	50	58	44	100	100	81	92
1192	0	1
1193	0	2	79.9794	90	40	61	83	90	88	83
1194	0	2	84.3777	80	32	52	100	100	88	83
1195	0	1	100	90	52	63	100	100	100	100
1196	0	2	84.3777	75	51	37	94	90	81	33
1197	0	2	100	90	52	63	100	100	100	100
1198	0	1
1199	0	2	100	100	54	50	100	100	100	100
1200	0	2
1201	0	2	100	90	54	49	100	60	88	83
1202	0	2	46.7214	70	22	30	36	70	81	58
1203	0	1	100	90	50	58	81	90	100	83
1204	0	2	100	60	45	44	100	80	63	50
1205	0	2	100	80	46	46	100	80	100	67
1206	0	1	100	90	57	46	100	100	100	58
1207	0	2	100	55	37	56	92	100	100	100
1208	0	2
1209	0	1	100	85	51	52	100	100	100	92
1210	0	2	82.7109	80	15	64	29	30	75	67
1211	0	2	100	90	55	60	100	100	100	92
1212	0	2	46.4762	70	31	39	25	70	100	33
1213	0	2	100	80	53	57	100	100	94	92
1214	0	1					100	100
1215	0	1
1216	0	1	100	99	53	57	100	100	94	92
1217	0	2	50.5695	70	41	22	100	100	94	83
1218	0	2	100	95	59	54	100	100	100	100
1219	0	2	70.7744	20	13	44	100	40	81	8
1220	1	2	27.1418	85	26	24	100	100	100	92
1221	0	2
1222	0	2	82.7109	80	48	48	100	100	69	92
1223	0	1	100	90	56	57	100	100	100	92
1224	0	2	39.6968	65	36	44	100	100	100	75
1225	0	2	70.7744	70	52	47	100	100	100	83
1226	0	2
1227	0	1
1228	0	2	100	80	36	64	100	100	100	75
1229	0	1	54.9678	75	47	53	94	90	92	33
1230	0	1	82.7109	75	42	58	88	80	100	67
1231	0	2					0	0
1232	0	2
1233	0	1
1234	0	2
1235	0	2	100	95	57	54	100	100	100	100
1236	0	2	79.9794	70	52	32	100	100	100	83
1237	0	2	83.2956	85	56	49	100	100	81	92
1238	0	2	100	50	55	52	100	100	100	67
1239	0	1
1240	0	2	59.7189	30	18	53	46	50	88	33
1241	0	2	81.6288	80	33	66	100	100	100	100
1242	0	2	100	100	55	52	100	100	100	67
1243	0	2	100	80	38	55	89	90	100	58
1244	0	2
1245	0	2	85.3984	100	46	62	100	100	100	67
1246	0	1	43.7887	50	26	28	100	100	56	67
1247	0	2	76.7599	55	35	30	33	30	100	50
1248	0	2
1249	0	1	100	80	53	61	100	100	100	100
1250	0	2	70.7744	45	36	44	100	80	25	42
1251	0	2	77.7806		28	73	100	100	100	92
1252	0	1	100	95	55	60	100	100	94	100
1253	0	2
1254	0	2	70.7744	75	38	30	64	70	88	58
1255	0	1	84.3163	75	34	55	100	100	100	100
1256	0	2
1257	0	2	76.1313	70	37	40	75	50	75	42
1258	0	1	70.7744	50	19	46	44	70	69	25
1259	0	2	70.7744	80	50	46	100	100	94	50
1260	0	2	100	90	51	57	100	100	100	83
1261	0	1	100	80	53	57	100	100	100	83
1262	0	2					50	100
1263	0	1	100	90	53	58	100	100	100	100
1264	0	2	100	90	53	57	100	100	100	100
1265	0	2	100	100	55	60	100	100	100	92
1266	0	1
1267	0	2
1268	0	2
1269	0	2	77.7806	75	29	46	21	80	100	25
1270	0	2	100	80	53	55	100	100	100	75
1271	0	1	100	80	57	54	100	100	100	100
1272	0	2
1273	0	1	100	40	47	43	100	60	63	75
1274	0	2			35	17	100	90	75	17
1275	0	2
1276	0	2	100	80	50	59	100	100	94	92
1277	0	2
1278	0	1	85.3984	80	46	62	64	100	100	100
1279	0	2	43.7887	30	34	26	42	70	38	8
1280	0	1	100	45	45	52	100	100	100	83
1281	0	1	100	80	45	55	100	90	100	67
1282	0	2	79.9794	75	48	37	100	100	100	83
1283	0	2
1284	0	2	79.9794	80	37	49	75	80	63	67
1285	0	1	100	80	52	60	100	100	100	92
1286	0	2	83.2956	50	23	45	63	90	100	42
1287	0	2					100	100
1288	0	2	81.6288	60	33	59	100	80	100	58
1289	0	1	100	60	50	55	100	100	100	100
1290	1	2	84.3777	70	54	50	100	100	75	67
1291	0	2
1292	0	1	100	50	53	57	100	100	100	83
1293	0	2	70.7744	50	22	45		100	100	58
1294	0	2					100	100
1295	0	1					100	40
1296	0	1	100	100	57	62	100	100	100	92
1297	0	2
1298	0	2	100	75	33	53	78	60	81	33
1299	0	2	44.5656	50	14	64	100	100	94	75
1300	0	1	100	100	56	54	100	100	100	83
1301	0	2	52.6648	15	20	44	50	80	88	25
1302	0	1	100	90	56	60	100	100	100	92
1303	0	2
1304	0	2
1305	0	1
1306	0	2	82.7109	75	37	46	92	70	94	50
1307	0	2	59.7189	60	30	33	0	90	69	42
1308	0	1
1309	0	2	100	80	55	50	100	100	100	100
1310	0	2
1311	0	1	100	80	56	57	100	100	100	92
1312	0	2
1313	0	2	100	80	43	33	92	90	81	0
1314	0	1	100	85	50	59	100	100	88	67
1315	0	2	53.257	75			100	80	100	33
1316	0	2	82.7109	45	38	52	100	100	100	100
1317	0	2	26.3045	60	36	48	81	90	75	50
1318	0	1
1319	0	2					100	100
1320	0	2	100	70	53	55	100	100	100	83
1321	0	2	100	89	43	59	100	100	81	83
1322	0	1	100	80	52	49	100	100	100	100
1323	0	1	100	88	57	54	100	100	100	92
1324	0	2	82.7109	80	48	56	100	100	100	92
1325	0	2	100	100	55	60	100	100	100	83
1326	0	1	46.2899	90	18	58	100	100	100	100
1327	0	2	100	90	48	51	100	100	94	75
1328	0	2
1329	0	2	82.7109	85	38	61	100	100	100	100
1330	0	1
1331	0	2
1332	0	2
1333	0	2	70.7744	90	34	57	100	100	100	83
1334	0	2	81.0001	80	22	53		80	100	75
1335	0	1	100	90	51	54	100	100	100	92
1336	0	2
1337	0	2	84.3777	85	55	54	100	100	94	75
1338	0	1	100	100	53	62	100	100	100	100
1339	0	2	100	85	26	63	100	80	100	42
1340	0	2
1341	0	1	100	90	58	59	100	100	100	100
1342	0	2	100	80	51	53	100	100	100	100
1343	0	2	84.3777	50	42	48	100	100	100	75
1344	0	1	81.6288	90	55	45	90	60	100	67
1345	0	2	83.2956	85	44	49	100	100	94	83
1346	0	2	100	80	47	54	100	100	100	83
1347	0	1	76.1313	50	24	54	50	60	81	17
1348	0	2	79.9794	75	46	61	100	100	94	92
1349	0	2
1350	0	1
1351	0	2
1352	0	2	76.7599	50	19	55	53	70	100	0
1353	0	1	82.7109	70	29	54	100	80	83	25
1354	0	2	76.1313	80	41	44	100	100	94	92
1355	0	2	39.6968	0	29	35	100	100	75	67
1356	0	2	82.7109	80	54	50	100	100	100	83
1357	0	1	86.027	70	39	44		100	81	58
1358	0	1	100	65	41	48	100	100	63	83
1359	0	2	43.7467	65	24	40	22	50	75	25
1360	0	2						100
1361	0	1	100	95	49	63	100	100	100	100
1362	0	2	100	100	56	50	100	100	100	100
1363	0	2	70.7744	90	36	38	42	100	100	42
1364	0	1					100	100
1365	0	2	100	100	55	62	100	100	100	75
1366	0	2	81.6288	85	33	58	85	100	100	58
1367	0	1	31.1733	75	30	34		100	94	92
1368	0	2	82.7109	90	38	57	92	90	94	75
1369	0	2	100	90	56	57	100	100	100	92
1370	0	1	100	100	49	55	100	100	100	100
1371	0	2	100	80	29	65	100	100	100	100
1372	0	2	82.7109	85	42	63	100	100	100	83
1373	0	1	100	90	53	57	100	100	94	83
1374	0	2	100	80	59	51	100	100	100	75
1375	0	2						100
1376	0	1
1377	0	2	44.5656	50	20	58	56	60	63	33
1378	0	2	68.8625	100	28	44	100	100	88	100
1379	0	2	76.7599	70	34	46	72	70	56	25
1380	0	2	76.7599	80	42	38	100	100	100	75
1381	0	1	28.2239	50	17	43	100	70	81	25
1382	0	2	100	70	47	43	100	100	100	83
1383	0	2						80
1384	0	1
1385	0	2	100	85	42	57	100	100	100	92
1386	0	1	84.3777	80	56	37	100	100	100	75
1387	0	2	76.7599	70	42	33	83	80	19	33
1388	0	1	100	100	57	62	100	100	100	100
1389	0	2	100	90	48	56	100	100	88	92
1390	0	2
1391	0	1	100	95	55	60	100	100	100	100
1392	0	2
1393	0	2	77.7806	70	43	54	83	60	100	50
1394	0	1
1395	0	2	44.5656	50	32	48	50	90	63	50
1396	0	2	50.5695	75	47	23	58	70	88	25
1397	0	1	81.0001	80	53	58	100	90	100	75
1398	0	2	84.3777	70	61	36	100	100	100	83
1399	0	2	100	90	51	54	100	100	88	75
1400	0	2	100	75	33	58	100	90	100	92
1401	0	1
1402	0	2
1403	0	2	84.3163	60	37	53	67	100	100	92
1404	0	2	100	40	14	67	100	80	75	58
1405	0	1
1406	0	1	100	80	53	58	100	100	100	83
1407	0	2	100	80	16	55	38	30	50	42
1408	0	2	16.7087	25	24	33	6	70	100	8
1409	0	1
1410	0	1	100	75	55	52	100	100	100	100
1411	0	1	100	95	55	60	100	100	100	83
1412	0	1	100	95	53	59	100	80	94	83
1413	0	2	79.4474	70	47	45	100	50	75	50
1414	0	2	74.848	60	24	60	50	70	81	42
1415	0	2	76.7599	90	33	46	100	100	56	83
1416	0	2	46.7214	70	29	30	8	20	6	8
1417	0	1	84.3163	78	31	55	100	80	69	67
1418	0	2	100	75	51	49	100	100	100	83
1419	0	1
1420	0	2	100		56	55	100	100	100	67
1421	0	2	76.7599	40	33	26	25	60	81	33
1422	0	2	82.7109	90	52	53	100	60	81	50
1423	0	2	70.7744	50	42	21	100	50	69	33
1424	0	2
1425	0	2	59.7189	50	17	51		100	75	58
1426	0	1	100	80	55	52	100	100	100	83
1427	0	2	86.027	50	28	62	100	100	100	50
1428	0	2	37.7848	50	26	59	71	70	100	50
1429	0	1
1430	0	2
1431	0	1	52.6648	45	15	48	100	100	100	67
1432	0	2
1433	0	2	77.7806	20	32	47	83	90	81	50
1434	0	1
1435	0	2	100	80	55	53	100	100	81	75
1436	0	2
1437	0	2	81.6288	80	27	46	100	100	100	100
1438	0	2	70.7744	50	24	46	28	50	100	25
1439	0	1	81.6288	50	12	59	100	100	100	75
1440	0	1	39.6968	65	19	48	72	40	63	25
1441	0	2	100	80	52	58	100	100	100	92
1442	0	2
1443	0	1
1444	0	2
1445	0	2	100	85	46	59	100	100	100	92
1446	0	1
1447	0	2	100	100	47	60	100	100	100	100
1448	0	2	100	95	41	63	100	100	100	100
1449	0	1
1450	0	2	100	80	48	58	100	100	100	67
1451	0	2	44.5656	90	26	69	100	100	100	83
1452	0	1	16.7087	0	23	24	100	20	81	8
1453	0	2					100	100
1454	0	2	100	89	35	46	42	100	100	100
1455	0	1	100	90	55	62	100	100	94	100
1456	0	2	82.7109	85	51	48	100	100	100	92
1457	0	2	50.5695	75	27	42	0	30	56	25
1458	0	1	81.6288	80	32	62	50	50	88	42
1459	0	2	100	90	58	57	100	100	100	92
1460	0	2	39.6968	25	32	44	64	90	81	92
1461	0	2	81.6288	50	34	43	83	50	63	58
1462	0	1	27.1418	75	27	16	22	80	88	50
1463	0	2						100
1464	0	1	81.6288	85	26	62	100	100	100	92
1465	0	2	100	90	54	55	100	100	81	100
1466	0	2
1467	0	2	46.7214	40	25	32	83	30	81	25
1468	0	2	43.7467	5	17	34	100		25
1469	0	2	59.7189	40	51	48	100	100	100	83
1470	1	2	100	90	56	57	100	100	94	75
1471	0	2	100	80	43	42	100	80	100	67
1472	0	2	30.7786	70	26	35	100	100	88	67
1473	0	2	86.027	75	20	55	50	100	88	58
1474	0	2
1475	0	2
1476	0	1	100	85	48	49	100	100	81	67
1477	0	2	100	60	59	49	100	100	100	67
1478	0	1	100	80	52	63	100	100	100	92
1479	0	1	100	95	36	64	100	80	94	83
1480	0	1	100	80	53	57	83	90	100	92
1481	0	2					100	20
1482	0	2	100	96	55	62	100	100	100	100
1483	0	2	54.9812	65	65	20	100	100	88	42
1484	0	2
1485	0	1
1486	0	1
1487	1	2	100	75	37	61	100	100	81	75
1488	0	2	100	90	59	54	92	100	100	83
1489	0	1					25	60
1490	0	2	100	85	55	62	100	100	100	92
1491	0	2	79.9794	95	54	42	100	100	88	75
1492	0	1	84.3777	75	55	54	100	100	100	67
1493	0	2	86.027	60	56	47	100	100	100	75
1494	0	2	81.6288	65	44	53	100	100	88	67
1495	0	1	100	80	57	41	100	80	81	75
1496	0	2
1497	0	2
1498	0	2	79.9794	75	26	55	100	100	100	100
1499	0	1	100	90	56	60	100	100	100	92
1500	0	2	76.7599	20	24	30	33	60	81	33
1501	0	2	100	90	56	60	100	100	100	100
1502	0	1
1503	0	2					100	100
1504	0	2	82.7109	75	26	59	97	80	94	50
1505	0	2	100	90	56	57	100	100	100	92
1506	0	1	100	80	57	54	100	100	100	75
1507	0	2	84.3777	90	57	31	100	100	94	92
1508	0	1	100	75	55	47	100	100	100	83
1509	0	2
1510	0	2	85.3984	60	19	71	67	80	94	58
1511	0	1	100	95	57	54	100	100	100	92
1512	0	2
1513	0	2	82.7109	80	54	50	100	100	100	75
1514	0	1	100	60	48	61	100	100	100	100
1515	0	2	86.027	30	32	48	100	100	100	100
1516	0	2	100	6	38	48	100	100	100	67
1517	0	2	79.9794	50	49	33	100	60	25	17
1518	0	1	84.3777	70	56	49	100	100	100	67
1519	0	2	100	100	57	62	100	100	100	92
1520	0	2	100	97	53	57	100	100	100	100
1521	0	1	100	80	41	59	94	100	100	83
1522	0	2
1523	0	2	79.9794	90	43	59	100	100	100	67
1524	0	2	100	80	62	41	100	100	100	83
1525	0	2
1526	0	1	100	85	46	49	100	100	100	92
1527	0	2	84.3777	80	46	45	100	100	100	58
1528	0	1	100	70	55	62	100	100	88	92
1529	0	2	100	100	46	57	100	100	100	67
1530	0	2	54.3391	70	52	25	100	90	75	58
1531	0	1	77.7806	85	51	41	86	90	81	58
1532	0	2	100	90	56	57	100	100	100	92
1533	0	2	100	100	52	61	100	100	100	100
1534	0	1	100	40	38	48	100	100	100	50
1535	0	2	100	75	50	58	100	90	100	92
1536	0	1	100	75	53	57	100	100	94	92
1537	0	2
1538	0	2	100	80	45	64	100	100	100	100
1539	0	2	100	70	54	48	100	90	100	75
1540	0	2	76.7599	80	47	39	100	100	100	100
1541	0	2	70.7744	80	17	52	33	90	100	42
1542	0	2
1543	0	2	82.7109	100	40	63	100	100	100	100
1544	0	1	100	100	57	39	100	90	100	33
1545	0	1
1546	0	1					0	60
1547	0	2	100	95	57	52	100	100	69	83
1548	0	2	82.7109	80	47	59	100	100	100	83
1549	0	1	81.0001	85	46	54	100	100	100	83
1550	0	2	76.1313	70	38	31	100	70	100	33
1551	0	1
1552	0	2	84.3163	50	15	65	100	100	81	67
1553	0	2	50.5695	50	29	31	0	20	19	0
1554	0	2	77.7806	70	28	53	100	100	100	100
1555	0	1	100	95	55	60	100	100	100	92
1556	0	2	76.7599	50	43	45	47	80	69	33
1557	0	2	100	80	56	57	100	100	100	75
1558	0	2
1559	0	2	100	90	56	54	100	100	100	92
1560	0	1	100	90	56	57	100	100	100	83
1561	0	1	100	80	56	57	100	100	100	92
1562	0	2	100	85	44	63	100	100	100	100
1563	0	2	84.3777	90	57	38	100	100	100	75
1564	0	2	100	100	59	46	100	100	100	83
1565	0	2
1566	0	2	44.6271	86	57	41	100	80	94	67
1567	0	1	100	50	43	45	100	100	81	92
1568	0	2	100	95	56	60	100	90	81	83
1569	0	2	86.027	75	42	45	100	100	81	92
1570	0	2	81.6288	50	46	56	100	80	81	17
1571	0	2
1572	0	2
1573	0	2	51.6517	60	69	23	100	90	50	67
1574	0	1
1575	0	2	100	67	55	58	100	100	100	75
1576	0	1	100	90	57	54	100	100	81	83
1577	0	2	82.7109	85	50	59	100	100	100	83
1578	0	2
1579	0	1					100	100
1580	0	2	100	50	55	44	100	100	100	75
1581	0	2
1582	0	2	100	85	51	54	72	100	100	83
1583	0	2	84.3777	80	60	38	100	100	94	83
1584	0	2	100	100	57	46	100	100	100	83
1585	0	1
1586	0	2	77.7806	75	22	62	42	80	81	17
1587	0	2	100	85	60	46	100	100	100	100
1588	0	1	100	80	51	41	100	100	100	75
1589	0	2	70.7744	70	42	26	100	100	100	92
1590	0	2	100	95	55	58	100	100	100	75
1591	0	2	82.7109	80	52	53	100	100	81	83
1592	0	2	84.3777	75	42	43	100	100	100	92
1593	0	1	82.7109	80	46	62	100	100	100	92
1594	0	2	85.3984	90	52	60	100	100	100	75
1595	0	1	100	95	53	57	100	100	81	100
1596	0	2	79.4474	60	30	34	67	90	81	67
1597	0	2	100	95	55	62	100	100	100	83
1598	0	2	82.6669	65	45	44	100	100	100	83
1599	0	1	100	75	52	49	100	100	58	83
1600	0	2	39.6968	50	28	43	100	100	75	67
1601	0	2	100	80	52	54	83	100	88	75
1602	0	1	100	90	55	50	100	90	100	75
1603	0	2	100	75	42	54	67	80	81	67
1604	0	2	100	90	54	50	47	70	88	67
1605	0	2	100	85	52	49	100	100	88	75
1606	0	1	100	65	52	60	100	100	100	83
1607	0	1	82.7109	90	47	57	100	100	100	83
1608	0	2	100	80	55	62	100	100	100	92
1609	0	2	100	85	47	59	100	100	100	83
1610	0	2	8.38874	30	28	23	17	50	44	33
1611	0	1	76.7599	70	47	54	100	80	88	50
1612	0	2	84.3777	85	58	52	100	100	100	92
1613	0	2	70.7744	70	50	18	100	60	100	42
1614	0	1	100	95	59	56	100	100	94	92
1615	0	2	81.6288	60	44	43	100	100	94	75
1616	0	1	84.3777	80	58	44	100	100	100	100
1617	0	2	100	65	47	57	100	70	81	100
1618	0	2
1619	0	1					100	100
1620	0	2	82.6669	70	45	46	92	90	75	58
1621	0	2	76.7599	70	41	38	69	80	69	58
1622	0	1	79.9794	80	44	58	100	70	94	75
1623	0	2
1624	0	2	79.9794	70	43	57	100	90	69	67
1625	0	1	100	65	51	45	100	80	56	33
1626	0	2	100	80	56	52	100	100	100	83
1627	0	2	100	10	56	57	100	100	100	100
1628	0	2	84.3777	70	52	19	97	100	100	67
1629	0	2	52.6648	60	21	42		100	100	75
1630	0	2
1631	0	2	76.7599	60	42	40	61	80	100	33
1632	0	1	77.7806	50	27	63	50	80	100	50
1633	0	1	82.7109	95	47	52	100	100	100	83
1634	0	2					50	40
1635	0	2	81.6288	90	39	49	100	80	100	50
1636	0	2	100	90	56	57	100	100	100	100
1637	0	2	81.6288	70	37	61	81	90	81	75
1638	0	1	81.6288	80	39	62	100	100	100	92
1639	0	2	44.5656	50	16	61	100	100	100	67
1640	0	2	100	80	53	53	100	100	81	83
1641	0	2	100	95	53	57	100	100	100	83
1642	0	1
1643	0	2	84.3163	50	42	59	100	100	100	92
1644	0	2	100	75	49	60	100	100	100	83
1645	0	2	59.7189	60	20	57	100	100	100	83
1646	0	2
1647	0	1	100	100	47	58	100	100	100	100
1648	0	1	82.7109	90	54	60	100	100	88	92
1649	0	2	100	75	55	60	100	100	100	92
1650	0	1
1651	0	2	70.7744	10	29	29	100	100	63	100
1652	0	2
1653	0	1	85.3984	75	44	55	96	90	94	67
1654	0	2	100	70	48	47	92	100	100	75
1655	0	2	81.0001	80	45	61	100	100	94	75
1656	0	1	100	85	61	43	100	100	100	83
1657	0	2	84.3777	80	40	42	100	100	94	67
1658	0	2	100	95	60	52	100	100	100	83
1659	0	2	70.7744	78	38	48	100	80	75	50
1660	0	1	100	85	58	48	100	100	100	92
1661	0	2	37.8032	0	29	20	100	70	100	25
1662	0	2	70.7744	70	16	54	100	100	100	83
1663	0	2	100	90			100	100	100	92
1664	0	1
1665	0	2	76.7599	70	37	56	96	60	69	50
1666	0	2	33.0853	50	13	52	100	100	100	92
1667	0	2	84.3777	75	61	43	100	100	88	75
1668	0	1	76.1313	80	43	34	47	50	63	50
1669	0	2	83.2956	60	45	50	100	100	81	83
1670	0	1	100	100	58	57	100	100	100	92
1671	0	2	100	95	58	57	100	100	100	83
1672	0	1	100	100	55	60	100	100	100	92
1673	0	2	79.4474	60	32	44	100	100	100	92
1674	0	2	86.027	98	38	63	92	70	100	67
1675	0	2	100	90	53	43	100	100	100	75
1676	0	1
1677	0	2	82.7109	98	50	58	100	100	100	75
1678	0	2	100	90	57	54	100	100	69	83
1679	0	1	50.7529	30	13	49	100	60	100	58
1680	0	2	77.7806	80	33	60	100	100	100	100
1681	0	2
1682	0	2	82.7109	96	49	61	100	100	100	75
1683	0	1	84.3163	50	32	46	100	100	100	100
1684	0	2	46.7214	50	25	35	33	80	69	17
1685	0	1	79.4474	50	36	28	56	70	94	17
1686	0	2					100	20
1687	0	2	70.7744	70	20	46		80	88	42
1688	0	2	100	86	46	54	100	100	100	92
1689	0	2	100	99	57	62	100	100	100	100
1690	0	2	100	90	53	59	100	100	100	92
1691	0	2	39.6968	70	24	39	100	90	75	58
1692	0	1	70.7744	60	20	54	67	70	81	33
1693	0	1	77.7806	65	43	48	89	30	63	33
1694	0	1	100	99	44	59	100	100	100	92
1695	0	2	43.5449	65	23	37	100	100	81	67
1696	0	1	100	90	56	60	100	100	100	100
1697	0	2	100	80	52	63	100	100	100	83
1698	0	2	86.027	90	42	68	100	100	100	92
1699	0	2	84.3777	50	40	43	100	100	100	92
1700	0	1	100	85	55	58	100	100	100	92
1701	0	2	81.6288	60	21	58	81	40	88	33
1702	0	2	86.027	50	46	59	100	100	100	100
1703	0	1					25	80
1704	0	2					100	80
1705	1	2	84.3777	75	45	57	100	100	63	58
1706	0	1	100	90	52	58	100	100	100	92
1707	0	2	84.3777	90	55	48	100	100	100	100
1708	0	2	76.7599	75	39	50	72	90	50	42
1709	0	1	84.3777	75	43	54	97	90	44	42
1710	0	2	83.2956	80	54	40	83	80	94	58
1711	0	2	100	85	56	52	100	100	100	83
1712	0	1	100	100	53	58	100	100	100	100
1713	0	2
1714	0	2	100	95	51	59	100	100	94	83
1715	0	1
1716	0	2	59.7189	60	25	52	100	100	56	75
1717	0	2	79.4474	85	47	28	100	100	100	83
1718	0	1
1719	1	2	100	90	55	52	100	100	81	100
1720	0	2	77.7806	70	42	53	67	90	63	50
1721	0	1	100	95	56	57	100	100	100	100
1722	0	2	54.9678	50	38	26	100	100	100	83
1723	0	2	43.7467	40	31	26	100	80	25	33
1724	0	2	37.8032	75	22	49	100	100	94	92
1725	0	1	100	95	52	60	100	100	100	92
1726	0	2	83.2956	40	41	48	100	100	100	50
1727	0	1	100	95	54	60	100	100	100	100
1728	1	2	46.2899	50	26	60	100	80	100	67
1729	0	2	26.4274	65	26	52		100	100	100
1730	0	1					25	20
1731	0	2	82.7109	75	43	54	100	100	100	83
1732	0	2	82.7109	90	53	56	100	100	100	83
1733	0	1	68.8625	65	35	43	75	100	100	75
1734	0	2	83.2956	75	33	42	100	100	100	100
1735	0	2
1736	0	1	79.9794	92	54	39	100	80	75	50
1737	0	2	84.3163	40	17	59	100	100	81	83
1738	0	2
1739	0	1	100	50	58	57	100	100	100	83
1740	0	2
1741	0	2	100	80	54	55	100	100	100	83
1742	0	1	100	80	47	59	100	100	100	92
1743	0	2
1744	0	2	100	95	58	59	100	100	88	83
1745	0	1	82.7109	90	52	63	100	100	100	83
1746	0	2	52.4197	55	32	35	100	80	81	50
1747	0	2	100	85	56	57	100	100	100	83
1748	0	1	100	85	54	53	100	100	100	83
1749	0	2	86.027	100	57	41	100	100	100	83
1750	0	2	82.6669	70	48	47	100	100	100	50
1751	0	1	100	80	58	57	100	100	100	75
1752	0	2	100	80	48	56	100	100	100	100
1753	0	2	82.7109	90	55	58	100	100	100	100
1754	0	1
1755	0	2	100	80	55	60	100	100	100	92
1756	0	2	100	85	55	62	100	100	100	100
1757	0	1	28.8526	35	19	39	75	80	75	33
1758	1	2	84.3777	85	55	52	100	100	100	83
1759	0	2	84.3777	80	58	39	100	100	88	50
1760	0	1
1761	0	2	86.027	50	28	62	67	70	75	50
1762	0	2	100	80	58	59	100	100	100	92
1763	0	1	100	50	44	56	100	100	88	67
1764	0	2	51.6517	85	28	32	100	90	100	50
1765	0	2	100	65	51	54	100	80	88	75
1766	0	1	100	90	54	48	100	100	100	67
1767	0	2	100	100	57	55	100	100	100	92
1768	0	2	100	87	57	54	100	100	100	92
1769	0	1
1770	0	2
1771	0	2
1772	0	1
1773	0	2	77.5355	65	19	65	56	30	100	92
1774	0	2	100	100	55	54	100	80	69	75
1775	0	2						100
1776	0	1	82.7109	65	48	52	100	100	100	75
1777	0	2	76.7599	70	29	35	67	60	56	42
1778	0	2	100	90	57	54	100	100	75	83
1779	0	1	100	99	55	60	100	100	100	100
1780	0	2	84.3777	80	57	49	100	100	69	75
1781	0	2	76.7599	80	44	40	50	70	38	67
1782	0	2	84.3777	80	61	34	96	100	100	83
1783	0	1	70.7744	35	23	41	42	40	31	25
1784	0	2
1785	0	1	77.7806	60	33	60	100	90	81	75
1786	0	2
1787	0	2	76.7599	70	32	40	58	60	88	33
1788	0	1	18.1163	80	49	47	100	100	100	67
1789	0	2
1790	0	2					100	100
1791	0	1						100
1792	0	2	84.3777	97	56	50	100	100	100	75
1793	0	2
1794	0	2	59.7189	80	33	49	100	100	100	75
1795	0	2	100	99	48	58	100	100	100	75
1796	0	1	83.2956	75	45	45	78	90	81	50
1797	0	1	100	85	56	57	100	100	100	100
1798	0	1	100	80	60	34	100	100	100	83
1799	0	2	70.5293	80	38	39	100	100	100	92
1800	0	2	76.7599	40	31	41	61	70	100	25
1801	0	1
1802	0	2	100	50	22	53	100	90	88	58
1803	0	2	100	99	56	60	100	100	100	100
1804	0	2
1805	0	1
1806	0	2	82.4657	85	44	56	100	100	100	92
1807	0	2
1808	0	1	100	95	56	57	100	100	100	92
1809	0	2	100	90	35	54	83	90	88	58
1810	0	1	100	85	46	62	92	100	100	83
1811	0	2	84.3777	60	48	33	100	90	94	50
1812	0	2	100	85	53	57	100	90	100	83
1813	0	1
1814	0	2	81.6288	70	30	49	92	40	100	83
1815	0	1	100	90	57	54	100	100	100	92
1816	0	2	86.027	100	33	62	100	100	100	67
1817	0	2
1818	0	2	43.5449	50	29	20	100	100	63	92
1819	0	2	83.2956	60	43	35	100	100	81	83
1820	0	2	81.6288	50	54	47	78	70	94	58
1821	0	1	100	80	50	52	100	100	100	92
1822	0	2	100	95	60	46	100	100	100	83
1823	0	2	100	75	58	44	100	100	100	100
1824	0	2	100	85	53	55	100	100	100	100
1825	0	1	56.513	30	40	34	69	70	56	8
1826	0	2	50.5695	80			100	100	81	83
1827	0	2					100	100
1828	0	1	84.3777	100	47	45	100	100	100	100
1829	0	2	81.6288	60	38	58	100	100	100	83
1830	0	1	83.2956	99	54	52	100	100	100	67
1831	0	2	79.9794	50	48	27	100	100	81	67
1832	0	2
1833	0	1	100	92	58	57	100	100	100	100
1834	0	2					100	100
1835	0	2	100	80	59	51	100	100	100	92
1836	0	1	100	80	56	55	100	100	100	92
1837	0	2					100	100
1838	0	2
1839	0	2	77.7806	70	29	52	100	100	100	92
1840	0	2	81.6288	70	34	50	100	100	100	67
1841	0	2	83.2956	90	46	44	100	100	81	75
1842	0	2	54.9812	75	56	21	100	100	94	83
1843	0	1
1844	0	2	44.5656	40	28	54	92	20	25	8
1845	0	1	77.7806	85	44	63	100	100	100	83
1846	0	2	100	95			100	100	100	100
1847	0	2	59.7189	50	26	25	100	100	94	100
1848	0	2	100	75	46	55	100	100	100	83
1849	0	1	100	90	51	56	100	90	100	75
1850	0	2	100	90	56	60	100	100	100	100
1851	0	2	37.8032	79	49	24	100	90	81	92
1852	0	1
1853	0	2	82.7109	85	37	63	100	100	100	83
1854	0	2	20.361	30	21	31	88	70	31	17
1855	0	2	100	80	37	62	100	100	100	92
1856	0	1	100	95			100	100	100	92
1857	0	1	70.7744	50			100	60	75	17
1858	0	2	100	60	51	52	100	100	56	58
1859	0	2	81.0001	90	44	56	100	80	100	67
1860	0	2	59.7189	75	42	42	67	60	94	58
1861	0	1	100	75	44	60	100	100	81	83
1862	0	2
1863	0	1	76.7599	50	38	32	94	80	100	58
1864	0	2	16.7087	30	18	34	50	70	94	50
1865	0	2	39.6968	25	24	29	31	50	81	0
1866	1	2	100	98	51	64	100	100	100	92
1867	0	2
1868	0	1
1869	0	2					75	40
1870	0	2	76.7599	75	28	62	100	100	100	83
1871	0	1	100	80	49	63	100	100	100	83
1872	0	2	20.361	20	34	18	25	10	38	25
1873	0	1
1874	0	2	79.9794	67	43	35	100	100	88	83
1875	0	2	84.3777	80	57	34	100	100	100	100
1876	0	2	82.7109	80	52	63	100	100	100	100
1877	0	2	79.9794	75	48	46	25	80	100	75
1878	0	2	76.7599	60	24	40	100	50	81	33
1879	0	1	76.7599	40	33	41	100	100	69	75
1880	0	1
1881	0	1	100	90	56	57	100	100	100	100
1882	0	2	100	100	53	57	100	100	100	83
1883	0	2	16.7087	75	26	43		60	100	25
1884	0	2	76.7599	40	42	20	100	100	100	75
1885	0	2	37.8032		19	38		40	100	83
1886	0	1	100	88	58	57	100	100	94	100
1887	0	2	84.3777	100	52	45	100	90	75	75
1888	0	1	100	100	55	62	100	100	100	100
1889	0	2	84.3777	95	60	48	100	100	100	92
1890	0	1	50.5695	35	31	27	25	30	38	25
1891	0	2
1892	0	2
1893	0	2	85.3984	60	36	60	100	100	100	83
1894	0	1	27.1418	0	42	15	94	50	0	0
1895	0	2	86.027	80	40	36	83	70	69	33
1896	0	2
1897	0	1
1898	0	1	100	90	56	57	100	100	100	100
1899	0	2	100	75	63	46	100	100	94	75
1900	0	2	44.5656	80	42	46	100	30	81	33
1901	0	1	100	65	49	55	100	100	100	100
1902	0	2	100	90	51	56	100	100	94	67
1903	0	2	84.3777	80	56	49	100	100	100	67
1904	0	1	50.5695	60	27	27	50	50	63	8
1905	0	2	26.3045	1	25	32	42	20	81	17
1906	0	2	31.1733	30	10	53	75	70	88	67
1907	0	1	77.7806	75	17	65	44	90	81	83
1908	0	2	100	90	58	57	100	100	100	83
1909	0	1	100	68	53	47	100	100	88	83
1910	1	2	82.7109	80	50	62	100	100	100	100
1911	0	2	100	89	47	62	100	100	100	83
1912	0	2					50	100
1913	0	1	100	90	55	57	100	100	100	75
1914	0	1
1915	0	2	79.9794	75	50	58	100	90	75	67
1916	0	2	76.1313	20	28	47	100	100	100	92
1917	0	1	82.7109	65	44	53	100	100	81	75
1918	0	2	100	50	57	49	100	100	88	83
1919	0	2	70.7744	60	18	55	100	90	100	75
1920	0	2	83.2956	70	30	44	69	70	100	50
1921	0	1	100	95	57	57	100	100	100	92
1922	0	2
1923	0	2	77.7806	75	33	61	100	100	88	75
1924	0	2	84.3163	80	23	60	100	100	88	100
1925	0	1
1926	0	1	100	90	40	62	100	100	100	83
1927	0	2	100	80	54	53	100	100	81	92
1928	0	2	100	90	51	56	100	100	100	75
1929	0	2	50.5695	80	39	31	56	70	83	0
1930	0	2	51.6517	95	51	53	75	90	81	42
1931	0	2	100	75	53	55	100	100	100	83
1932	0	2	100	90	56	57	100	100	100	75
1933	0	1	100	85	53	59	100	100	100	92
1934	0	2	79.9794	85	45	47	100	80	94	67
1935	0	2
1936	0	1	37.8032	70	22	42	25	30	19	25
1937	0	2	20.361	75	20	26	88	80	50	42
1938	0	2	84.3777	85	50	43	100	100	100	75
1939	0	2
1940	0	1	100	85	57	54	100	100	100	83
1941	0	2	100	90	47	60	94	80	100	50
1942	0	2	100	95	52	50	100	100	100	100
1943	0	2	79.9794	80	36	35	100	90	100	58
1944	0	2	83.2956	90			75	100	100	50
1945	0	2
1946	0	2	42.4079	70	41	38	100	50	100	75
1947	0	1
1948	0	2	28.8526	35	26	27	100	100	69	67
1949	0	1	100	90	55	54	100	100	100	92
1950	1	2	100	90	56	57	94	100	100	92
1951	0	2	100	92	56	51	100	100	94	92
1952	0	1
1953	0	2	83.2956	80	47	51	69	100	100	75
1954	0	2	84.3777	90	58	44	100	100	100	83
1955	0	1	100	90	54	56	100	100	75	75
1956	1	2	100	95	51	57	100	90	100	83
1957	0	2	84.3777	85	51	55	100	100	100	75
1958	0	1
1959	0	2	77.5355	80	36	59	100	100	100	67
1960	0	1					50	20
1961	0	2	100	100	58	57	100	100	81	75
1962	0	2	100	100	39	63	89	100	100	100
1963	0	1	100	100	57	62	100	100	100	83
1964	1	2	86.027	75	29	62	92	80	81	42
1965	1	2	100	80	41	57	100	100	100	92
1966	0	1	82.7109	70	45	50	100	100	100	75
1967	0	2
1968	0	2	21.9943	60	35	31	100	100	100	75
1969	0	2
1970	0	1	30.7786	40	31	35		100	94	100
1971	0	2	100	100	52	60	100	100	100	83
1972	0	1	77.7806	75	25	59	100	100	81	83
1973	0	2	100	80	39	33	94	80	100	50
1974	0	1	100	90	56	60	100	100	100	92
1975	0	2	77.7806	60	23	56	83	80	88	83
1976	0	2
1977	0	1	82.7109	90	56	57	100	90	94	83
1978	0	2
1979	0	1	30.7786	25	19	41	100	100	81	67
1980	0	1	100	75	55	62	100	100	100	100
1981	0	2
1982	0	1
1983	0	2	83.2956	75	33	49	88	60	69	33
1984	0	2	86.027	60	22	60	89	90	100	58
1985	0	2
1986	0	2
1987	0	1
1988	0	2	100	100	43	59	100	100	94	92
1989	0	2
1990	0	2
1991	0	1	100	100	53	57	100	100	100	100
1992	0	2
1993	0	1	100	80	52	60	100	100	100	83
1994	0	2
1995	0	2	100	75	45	52	100	80	94	50
1996	0	2
1997	0	1
1998	0	2	100	100	57	52	100	100	100	100
1999	0	1	81.0001	45	30	44	50	60	44	17
[truncated: 1,573 more rows]
